# Supplementary material for: Odor-evoked transcriptomics of Aedes aegypti mosquitoes
Source: PLoS One. 2023 Oct 24;18(10):e0293018. doi: 10.1371/journal.pone.0293018 (PMC10597520; doi:10.1371/journal.pone.0293018)
Supplement: S1 Table — (XLSX) [file pone.0293018.s001.xlsx]

## Sheet: NOAEL
6 hr
Concentration	Alive	Moribund	Dead
Mineral oil	38477	0	0
0.04	38477	0	0
0.02	38477	0	0
0.01	38477	0	0
0.005	38477	0	0
24 hr
Concentration	Alive	Moribund	Dead
Mineral oil	38477	0	0
0.04	0	0	38477
0.02	0	38477	0
0.01	38477	0	0
0.005	38477	0	0
Alive	Can both stand on and fly in a coordinated manner
Moribund	Any mosquito that cannot stand (e.g. has 1 or 2 legs) • Any mosquito that cannot fly in a coordinated manner • A mosquito that lies on its back, moving legs and wings but unable to take off • A mosquito that can stand and take off briefly but falls down immediately
Dead	No sign of life; immobile; cannot stand
