# Supplementary material for: Odor-evoked transcriptomics of Aedes aegypti mosquitoes
Source: PLoS One. 2023 Oct 24;18(10):e0293018. doi: 10.1371/journal.pone.0293018 (PMC10597520; doi:10.1371/journal.pone.0293018)
Supplement: S2 Table — (XLSX) [file pone.0293018.s002.xlsx]

## Sheet: qPCR probes
OR8 probe
Forward Primer Sequence: GCGATGAAATTCTCCGTAGTTTCG
Reverse Primer Sequence: GCAAGGTGAAGTATGAAAACGACGTA
Reporter 1 Sequence: AAGATCGCCGAATAGC
RPL32_Probe: (housekeeping gene)
Forward Primer Sequence: ATCAGTCCGATCGCTATGACAAG
Reverse Primer Sequence: GGTTGTCAATACCTTTCGGCTTAC
Reporter 1 Sequence: TTGCCCCCAACTGGC

## Sheet: Time Course
	1 hr	3 hr	6 hr	12 hr	24 hr
1	1.01481	0.759869	0.234747	0.187768	0.027912
2	0.991502	0.576402	0.234754	0.182558	0.060085
3	0.959823	0.394998	0.194869	0.157491	0.03807
4	1.13716	0.806804	0.185521	0.157318	0.079539
5	1.04685	0.86059	0.211794	0.155864	0.067
6	1.15082	0.63646	0.2932	0.144879	0.079041
7	1.02312	0.803007	0.090732	0.240023	0.329852
8	0.982629	1.09552	0.134579	0.252822	0.280928
9	0.93194	0.630324	0.095452	0.297684	0.15688

## Sheet: Conc. Course
	1	10-1	10-2	10-3	10-4	10-5	10-6	10-7	10-8
1	0.154158	0.284558	0.314637	0.349629	0.501874	0.254954	0.782955	0.75719	1.27099
2	0.181844	0.246882	0.33476	0.42527	0.346028	0.224569	0.576969	0.582484	1.42878
3	0.122707	0.227646	0.337648	0.301304	0.473734	0.281013	0.731213	0.592577	1.18476
4	0.169629	0.371835	0.176768	0.287162	0.471453	0.400774	0.436045	0.460418	0.982547
5	0.170389	0.385085	0.138395	0.21757	0.629002	0.309334	0.572461	0.482693	0.907149
6	0.14386	0.421238	0.122658	0.240956	0.448502	0.324529	0.584468	0.516089	0.915379
7	0.156803	0.39802	0.469204	0.215926	0.495802	0.903614	1.00474	0.860181	0.548404
8	0.117646	0.498418	0.317783	0.185697	0.5634	0.561879	0.929532	0.977915	0.553977
9	0.134292	0.296394	0.350906	0.221789	0.398418	0.65357	0.96096	1.07754	0.454332
10						0.253975		0.922686
11						0.397766		0.948504
12						0.324714		1.04837

## Sheet: Validation
	Control	1% 1-octen-3-ol
1	0.920429	0.497692
2	1.07296	0.421042
3	0.988794	0.497302
4	1.20638	0.520344
5	1.48898	0.523148
6	1.35707	0.580051
7	0.708609	0.279758
8	0.89693	0.153062
9	0.660968	0.29873

## Sheet: Recovery
	6 hr exposed	6 hr expsed + 6 hr recover
1	0.197282	0.305629
2	0.166748	0.388078
3	0.200872	0.315166
4	0.161553	0.663339
5	0.163825	0.742096
6	0.172157	0.629597
7	0.34295	0.95985
8	0.339593	1.1152
9	0.375632	1.05572
