# Supplementary material for: Odor-evoked transcriptomics of Aedes aegypti mosquitoes
Source: PLoS One. 2023 Oct 24;18(10):e0293018. doi: 10.1371/journal.pone.0293018 (PMC10597520; doi:10.1371/journal.pone.0293018)
Supplement: S3 Table — (XLSX) [file pone.0293018.s003.xlsx]

## Sheet: RNA-seq mapping
Sample IDs	Tissue type	Observed Fragments	UnMapped Reads	Counted Reads	Mapping Rate
OctT 1	Antenna,Maxillary,Proboscis	277118382	64657152	212461230	0.76668
OctT 2	Antenna,Maxillary,Proboscis	265657872	86994300	178663572	0.672533
OctT 3	Antenna,Maxillary,Proboscis	266863157	72489769	194373388	0.728364
OctC 1	Antenna,Maxillary,Proboscis	206372686	42595443	163777243	0.793599
OctC 2	Antenna,Maxillary,Proboscis	291393839	58927013	232466826	0.797775
OctC 3	Antenna,Maxillary,Proboscis	236756732	58216704	178540028	0.754108
Totals		1544162668	383880381	1160282287	0.752176

## Sheet: Gene level read counts
Accession	OctC 1	OctC 2	OctC 3	OctT 1	OctT 2	OctT 3
AAEL000001	5105	5703.21	7537	11422	10603	10941
AAEL000004	2093	2999	2144	2833	2666	2624
AAEL000005	1435	1644	1609	4376	2256	2056
AAEL000006	3534	7278	2795	7767	7628	6784
AAEL000008	7817	11067	11664	11164	9614	13367
AAEL000010	20563.9	27486.2	16196.5	19280.2	11765.4	14119.9
AAEL000011	122	256	352	352	200	213
AAEL000012	23	64	69	52	105	52
AAEL000013	2045	3118	2739	3325	2979	3131
AAEL000016	4392	4735	3045	6622	4127	3974
AAEL000017	1.247	6.274	9.09	8.606	13.878	4.076
AAEL000018	285	406	673	227	219	387
AAEL000020	3951	6480	4667	4749	4788	4927
AAEL000021	315	702	852	377	345	203
AAEL000022	851	1481	985	1474	1027	1063
AAEL000024	5056	9374	8322	7528	7482	7941
AAEL000025	133.051	144.978	106.217	229.149	195.172	236.199
AAEL000026	645	1060	920	1034	650	772
AAEL000027	91	160	172	122	83	83
AAEL000028	36162	63369	33903	27485	26311	28392
AAEL000029	29	63	41	85	88	66
AAEL000032	509052	596915	231966	427210	228664	224455
AAEL000033	820	1310	948	1370	1154	961
AAEL000035	26368	62521.8	73589	23486.9	9402.86	7197.8
AAEL000036	139	158	133	190	261	234
AAEL000037	6550	12270	6571	10614	9050	10784
AAEL000038	6191	13841	9471	6556	7625	5391
AAEL000039	143	247	423	301	198	220
AAEL000041	1849	3524	3647	1235	589	1043
AAEL000042	887.995	1704.59	869.142	1483.12	1066.02	934.496
AAEL000043	67	90	98	144	125	174
AAEL000044	1067	2549	998	1934	1574	1594
AAEL000046	1848	2627	1945	3312	2010	1924
AAEL000047	116	234	346	124	115	167
AAEL000048	195	270	334	363	528	348
AAEL000049	4133	5737	4540	5319	5451	5564
AAEL000050	2585	3785	2775	2865	2513	2677
AAEL000051	12506	24790	13868	3432	1329	2851
AAEL000053	482	331	362	2403	583	389
AAEL000055	3513	6648	5507	5286	5214	5889
AAEL000057	177	217.031	166.974	69	70	47.008
AAEL000058	10	11	31	35	85	25
AAEL000063	65	169	261	110	71	86
AAEL000064	5708	10909	5833	4123	3307	4608
AAEL000065	950	1390	1398	1914	1389	1852
AAEL000066	1013	1676	2368	1813	1432	2110
AAEL000069	82	142	287	134	93	74
AAEL000071	1647	4089	2754	877	602	853
AAEL000073	27128	53912	38003	7598	2824	6225
AAEL000074	11535	21629	11306	16153	16300	15490
AAEL000075	302	574.963	959	620	427	375
AAEL000076	489	780	534	697	468	522
AAEL000077	4261	5400	3968	5496	4318	3935
AAEL000079	3628	874	820	30175	1492	532
AAEL000080	7857.95	14209	5882.78	10707.9	9075.83	11870.8
AAEL000081	7798.29	11239.9	8063.02	16472.6	7643.78	7536.47
AAEL000084	13744	20516	13137	17009	11453	12825
AAEL000085	65	24	18	306	65	36
AAEL000087	2535.24	5752.43	2999.19	3571.13	3128.72	4479.21
AAEL000088	2880.01	4383.41	2949.86	3919.88	2960.98	2997.5
AAEL000089	1428	2244	3478	2149	1807	3356
AAEL000090	12332	19333.8	14987	16608	14425	15467
AAEL000091	1005	1863	1262	1565	1166	1198
AAEL000092	40	21	44	92	88	50
AAEL000094	2935	3860	3646	5165	5831	4413
AAEL000095	438	670	1013	526	386	578
AAEL000097	120	197	134	192	131	105
AAEL000098	31	50	65	133	194	87
AAEL000099	3979	6502	3273	3346	2956	3063
AAEL000101	356	615	240	232	190	123
AAEL000102	14374	22685	17131	27686	21748	22373
AAEL000106	806	1222	1023	1199	1164	1159
AAEL000107	2224	2402	2342	4382	3838	2883
AAEL000108	56.67	53.179	58.296	156.051	113.852	75.384
AAEL000109	7073.66	10118	6255.08	12738.1	5768.89	7567.44
AAEL000111	3947	6607	2509	1505	1108	1306
AAEL000113	173.462	219.214	285.215	221.444	214.937	297
AAEL000115	803	945	875	1784	738	844
AAEL000116	752	1065	865	1331	952	872
AAEL000117	16	11	30	31	43	16
AAEL000118	3053	4778	4516	5658	4761	4754
AAEL000119	414	767	399	484	473	376
AAEL000122	1299	1674	1177	3145	1606	1251
AAEL000123	80	110	357	58	96	123
AAEL000124	8948	17988	31889	12095	7190	8485
AAEL000126	15683.3	22666.6	21678.1	19425	12633.5	17314.2
AAEL000127	345	631	462	391	318	424
AAEL000128	10422	18464.6	15746.2	15671.1	11707.4	14045.6
AAEL000134	4883	9179	7042	5519	7622	8723
AAEL000137	974	1543	1239	1361	989	1351
AAEL000138	11416	17876	14377	14734	13451	15625
AAEL000139	929	2117	3116	1455	1208	1450
AAEL000140	3223	3894	2919	5504	3770	3359
AAEL000143	1454	2267	1518	1586	1173	1429
AAEL000146	4	4	10	13	14	10
AAEL000147	1481	2467	1809	2046	1439	1552
AAEL000148	1977	2296	2808	4057	4641	3636
AAEL000149	2791	3989	2852	4567	3512	3501
AAEL000151	18	30	12	25	26	19
AAEL000152	6435.65	7594.44	8043.89	9030.05	7411.47	7688.81
AAEL000154	479.959	261.675	398.88	2562.41	439.813	347.821
AAEL000157	2269	2731	2837	4921	3586	3679
AAEL000159	7277	11574	9685	9911	11254	11082
AAEL000162	161	187	308	208	221	294
AAEL000163	2222	3593	3080	2640	3086	3346
AAEL000164	206	293	250	296	312	240
AAEL000165	1188.1	3403.95	1651.62	945.49	1642.78	1936.55
AAEL000166	1557	3441	3059	1744	1869	1811
AAEL000170	2267	3648	3541	3451	3787	4699
AAEL000172	22405.9	37852.1	22173.4	40757.5	24544.2	18624.4
AAEL000173	1711	1753	2037	4034	3489	3421
AAEL000174	390	687	719	619	505	550
AAEL000175	23822	34761	17265	31511	21134	18727
AAEL000176	10800	18765	17514	11479	15629	20746
AAEL000178	601	1006	844	952	690	1001
AAEL000179	6614	9871	8513	9403	9213	11343
AAEL000180	1133	1870	1516	1464	1247	1603
AAEL000181	24551.8	34925.3	39083.6	48114.2	38840	46642.4
AAEL000182	11832	19427	16617	16675	15366	18395
AAEL000184	910	1293	1252	1383	1246	1470
AAEL000185	62032	104331	67090	68190	69031	73652
AAEL000186	1726	2867	2082	3128	2282	2208
AAEL000187	598	858.772	788.253	1501.44	1084.99	870.548
AAEL000188	13762	19944	13255	20232	33707	20981
AAEL000191	12515	20539	15817	17044	19466	17540
AAEL000193	9963.72	16435.8	12952.6	13195.2	10451.6	12438.5
AAEL000194	48099	69114	75563	80414	86041	82335
AAEL000195	6503	9915	13661	10780	9998	9522
AAEL000196	33	67	68	117	79	65
AAEL000199	2344	3837	2902	4123	2826	3495
AAEL000200	7902	15637	9703	4836	3710	4739
AAEL000201	864	1116	1285	1976	1614	1554
AAEL000203	73	151	198	88	100	119
AAEL000204	1775	1985	2508	5637	2553	5123
AAEL000206	10	7	15	15	23	127
AAEL000208	3845	6121	5714	5385	6316	6561
AAEL000210	2855	4315	3205	4064	2738	3134
AAEL000211	8432	16196	12680	6795	7534	7648
AAEL000213	864.183	1693.67	875.393	451.78	601.018	337.636
AAEL000214	1349	2291	1790	2362	2017	2181
AAEL000215	671	1055	836	691	596	877
AAEL000216	105	154	187	237	375	247
AAEL000217	2331	3677	4995	8591	2282	2623
AAEL000219	2512	4621	3499	3609	2907	3784
AAEL000221	3829.19	5986.61	4472.83	5384.94	5349.81	5415.21
AAEL000223	26	13	21	83	50	43
AAEL000224	4460	7199	7240	4276	2725	3230
AAEL000226	1250	1967	1452	2515	1550	1501
AAEL000227	2485	4337	2215	1999	1379	1818
AAEL000229	2933	11299	75	233	238	218
AAEL000230	940	1417	1130	1177	953	1159
AAEL000231	10397	15359	10564	14930	9299	9889
AAEL000234	2371.38	5450.63	2342.19	2292.15	2810.51	3443.74
AAEL000235	10833.6	16726.4	10654.8	12792.9	12597.5	10697.3
AAEL000236	373	414	311	492	632	475
AAEL000238	133.001	165	187	209	274	144
AAEL000239	63561.6	115692	96936.3	65018.7	83031.7	115392
AAEL000240	2153	3469	2807	3447	2691	3302
AAEL000241	1352	1756	1228	2188	1486	1323
AAEL000242	2616	3726	6408	3431	3202	5636
AAEL000243	244	302.49	475.508	341.577	375.503	224.45
AAEL000244	359	468	528	732	522	798
AAEL000245	1299	2138	2108	1446	1665	2233
AAEL000246	1936.59	3602.73	4467.12	4622.88	1518.71	2694.41
AAEL000247	396	452	553	525	478	514
AAEL000248	17012	18930	22845	29321	39393	31874
AAEL000249	6141	7835	8920	8625	8549	10683
AAEL000250	18484	17526	27007	39124	53757	53745
AAEL000251	4045.41	11960.9	11837.7	3640.3	3183.26	8127.47
AAEL000252	826	2535	730	355	283	507
AAEL000254	7657	7235	10577	15270	19555	24387
AAEL000255	409	691	571	486	423	445
AAEL000256	4019	9853	9107	3909	3575	3706
AAEL000257	3049	4075.16	3598.86	5619.09	3938	4389.71
AAEL000258	20841	30324	26415	27941	29550	29039
AAEL000260	1318	966	595	2832	1249	692
AAEL000261	1439	1716	1583	2532	3431	2199
AAEL000263	2071	2439	2823	11095	1267	1229
AAEL000265	5374.41	6692.26	5983.86	7018.28	7997.41	7545.4
AAEL000266	294	646	1275	629.001	300	353.999
AAEL000267	107	81	63	552	108	68
AAEL000268	808	1145	1542	1397	855	820.001
AAEL000269	21302	31823	14595	25791	16632	16244
AAEL000270	2283	4499	2847	2755	1622	2256
AAEL000271	7313	12281	8228	9496	11001	12946
AAEL000272	2414	2839	3602	4368	5199	5601
AAEL000275	41996	53609	54787	80387	49620	63369
AAEL000276	12925	19864	16011	25453	13765	15813
AAEL000278	17668	35050	21583	19062	13036	15528
AAEL000279	623	836	688	783	675	772
AAEL000281	2957.19	5958.96	3578.3	4279	1972.1	1883.33
AAEL000282	548	1158	927	755	370	593
AAEL000283	214	270	137	80	64	114
AAEL000284	1411	1863	1956	2681	3116	2391
AAEL000285	585	766	1023	900	986	1173
AAEL000287	396	592	484	811	620	690
AAEL000288	55642	90595	62453	59119	80575	84356
AAEL000289	1627	2574	2339	2454	2059.22	2254
AAEL000290	1739	2624	2177	2950	2837	2465
AAEL000291	189533	291122	120703	169243	144189	106814
AAEL000292	1093	1414	1349	1845	1674	1750
AAEL000293	22664	38395	25755	54592	16162	25303
AAEL000294	2295.59	3166.74	1768.14	2171.72	1567.59	2988.6
AAEL000297	2280	4017	3389	2783	2798	3514
AAEL000298	85	101	156	265	280	261
AAEL000299	1271	1666	1183	2251	2811	1758
AAEL000301	5131	8037	4897	6776	4896	4693
AAEL000304	11403	18534	17485	18465	15321	19220
AAEL000305	623	901	732	890	841	739
AAEL000308	1482	2210	1986	1550	1487	1862
AAEL000311	5758	11678	5324	3705	3144	3616
AAEL000312	605	1177	1891	664	401	462
AAEL000314	2243	4550	3757	4434	5743	4471
AAEL000315	7265	11275	10384	11064	15339	14580
AAEL000316	974	1807	1196	798	685	1052
AAEL000320	213	447	359	87	91	106
AAEL000322	5659	6157	7054	9171	14200	11017
AAEL000323	10	4	21	17	25	15
AAEL000324	1804	2984	2437	2047	2255	3145
AAEL000326	0	3	10	4	5	4.731
AAEL000327	5029	8006	6215	6366	7112	7852
AAEL000328	59245.5	89120.4	69084.5	80413.7	65586.6	74416.3
AAEL000329	212	281	244	177	256	228
AAEL000330	2002	3365	3129	2438	2640	3434
AAEL000332	1705	2652	2457	3270	3175	3211
AAEL000334	1862	2743	2716	2178	2172	1957
AAEL000335	1034	134	209	6948	241	121
AAEL000336	7678	16259	9839	9510	6653	5608
AAEL000337	369	547	423	774	483	429
AAEL000338	11	6	20	66	52	20
AAEL000340	1537	3485	1687	713	802	579
AAEL000341	2317	3441	2898	2875	4669	5189
AAEL000342	5369.03	11783.4	8823.54	5705.11	7292.14	10363.9
AAEL000343	22856	36009	33760	37606	28256	36195
AAEL000344	8	8	16	28	27	11
AAEL000348	779.999	1323.98	1232.94	1123.84	1078.93	1386.9
AAEL000351	116	240	128	107	101	80
AAEL000354	354	416	458	934	648	706
AAEL000356	4.699	18	30.014	11.692	50.924	27
AAEL000357	8	5	14	21	39	23
AAEL000359	2	6	7.006	18	11	4.004
AAEL000360	33	35.02	92.056	82.164	39.069	47.104
AAEL000362	3108.29	6462.34	7600.84	3929.88	3647.27	5920.14
AAEL000370	7889	10642	9530	18165	10978	12179
AAEL000372	11530	18425	14773	12350	16260	22333
AAEL000377	20	20	22	51	71	22
AAEL000378	12577	18966	17881	18500	16367	18419
AAEL000379	21	14	14	82	40	21
AAEL000382	631	787	857	633	588	609
AAEL000383	2484	4645	2335	2156	2291	2094
AAEL000384	218	382	286	276	503	286
AAEL000385	16535	19745	25944	25927	32428	46831
AAEL000386	16341	23181	23410	26310	24162	27933
AAEL000387	46	63.003	34.02	52.04	79.032	47
AAEL000388	12934	17880	8976	35235	11716	11047
AAEL000394	2295	3144	2512	3482	3011	2924
AAEL000395	18106	27188	24834	31387	30467	31985
AAEL000396	1154	1563	1088	2260	1245	1069
AAEL000397	294.175	191.16	158.301	1889.75	197.193	126.086
AAEL000399	817.634	1258.76	844.844	964.899	1353.05	826.489
AAEL000401	566	762	577	720	630	588
AAEL000403	786	996	1143	1472	889	1014
AAEL000404	1099.42	4175.76	4178.26	2349.02	4925.65	380.48
AAEL000405	43277	81445	63576	40952	53102	64492
AAEL000406	120	143	137	171	202	190
AAEL000407	353	554	663	456	457	594
AAEL000408	557	832.666	754	1112.14	759.933	801.706
AAEL000410	7735.39	11770.5	9935.01	8976.89	7691.83	9430.14
AAEL000411	601	800.334	680	1605.86	835.067	732.294
AAEL000412	976	1803	1352	1253	1206	1226
AAEL000414	108.971	254.57	281.635	196.915	137.951	81.122
AAEL000415	8107	14423	9126	12973	10302	12845
AAEL000416	1968	1594	1140	11350	1482	1203
AAEL000417	33858	55082	51482	45328	55658	56585
AAEL000418	3384	5131	4925	4825	4999	5891
AAEL000419	961	1950	1670	1329	1193	1280
AAEL000420	3199	3701	3957	4835	7693	6808
AAEL000421	1415	2092	1647	2223	1861	1649
AAEL000422	1469	1514	979	4324	1374	1019
AAEL000424	8848	13219	9719	12278	7920	9615
AAEL000425	1091	1521	1229	1404	1560	1124
AAEL000427	19658.4	27375.1	25813.6	32667.5	33737.4	31060.2
AAEL000428	2284	3598	2498	2722	2974	3885
AAEL000429	2082	2751	2425	3446	3452	3471
AAEL000431	22673	28818	23236	31106	27900	25580
AAEL000432	18	12	5	31	32	11
AAEL000433	1662	3602	3457	2369	1647	2553
AAEL000434	6014	9153	9287	11971	10328	13575
AAEL000435	1070	1519	1374	1688	1216	1510
AAEL000436	2708	3029	2062	5354	2463	2388
AAEL000438	5509	7538	6095	6756	9159	10880
AAEL000439	1125	1233	1577	2183	1763	1965
AAEL000440	2222.28	3503.68	3254.49	3785.58	2980.48	3389.55
AAEL000441	12	5	14	26	47	15
AAEL000442	1719	241	277	12011	671	459
AAEL000444	11428	20209	15469	14828	12052	14501
AAEL000445	16870.8	19450.8	13839.9	12343.4	17911.1	11828.9
AAEL000448	10859	16643	14000	17355	15407	15186
AAEL000449	1.328	0	0	5.845	20.166	1.563
AAEL000450	10285	19023	15968	14745	15389	18004
AAEL000451	5130	7689	5412	5552	4926	5543
AAEL000452	7377	10202	9051	11894	10815	12156
AAEL000454	38319	55534	39110	41731	31057	36830
AAEL000455	4375	6935	5146	4953	7490	7593
AAEL000457	44471	54331	38402	37924	56173	72497
AAEL000458	5404	8856	7442	7031	6183	7868
AAEL000459	1503.3	4308.01	3009.58	1808.53	5871	3578.74
AAEL000460	3992.31	5630.25	6340.1	5857.94	5159.03	7806.54
AAEL000461	17086	23859	23853	21577	22465	27773
AAEL000462	9	24	19	25	39	26
AAEL000463	13	12	25	39	21	20
AAEL000464	4708	8691	10417	7021	5649	7160
AAEL000465	601	817	680	856	607	641
AAEL000467	1036	1702	1388	1492	1183	1461
AAEL000468	8138	12459	9150	10770	9954	10442
AAEL000469	17496	28244	22578	25921	14014	17816
AAEL000471	1172	3034	1177	1100	1004	987
AAEL000474	34338	64128	61856	34392	53369	71952
AAEL000475	1402	2454	1910	1839	1867	2192
AAEL000476	306.793	447.636	504.472	668.314	602.592	752.296
AAEL000477	145.386	512.114	400.945	221.907	447.849	327.913
AAEL000478	621	1093	926	897	957	983
AAEL000483	2688	5004	3297	3105	3389	2909
AAEL000484	67	73	77.117	168.227	161.117	80.789
AAEL000485	19662	28086	27095	27892	23643	31954
AAEL000486	14032	21629	13493	21633	14232	14673
AAEL000487	1467	2335.37	1588	1876.63	1901	1573.11
AAEL000488	8751	15010	10485	12069	10273	9201
AAEL000492	1.848	0	14.116	10.087	11.521	0
AAEL000495	25	16	23	75	48	48
AAEL000496	53	101	129	83	105	60
AAEL000498	511	1506	1862	596	674	1164
AAEL000500	31	19	19	28	14	25
AAEL000501	4.619	21.239	7.244	122.096	157.259	46.18
AAEL000502	265.735	398.409	511.571	355.683	336.52	500.359
AAEL000504	2062	5203	4160	1843	2095	4283
AAEL000505	512	1138	905	613	818	801
AAEL000507	33	60	85	100	131	60
AAEL000508	309.056	547.227	380.212	430.846	535.582	394.327
AAEL000509	3517	4384	3783	5998	5889	6189
AAEL000510	22172	27945	32130	41004	48780	42393
AAEL000511	4204	10086	10578	3436	2857	5033
AAEL000512	185.207	186.364	323.528	375.685	343.409	263.704
AAEL000515	898	1800	1266	1137	1012	1146
AAEL000516	20881	33008	35122	32342	37237	41890
AAEL000517	7.394	3.679	21.263	42.404	31.822	14.844
AAEL000518	0	0	0	0	0	0
AAEL000519	1229	865	1972	2318	1302	3034
AAEL000521	17.247	27.073	37.111	70.125	133.137	56.346
AAEL000523	11401	22255	22356	10599	11570	18957
AAEL000528	922	1512	1272	1114	1447	2120
AAEL000529	177.723	245.492	132.415	153.765	104.26	163.503
AAEL000530	970	1824	939	1246	1070	1527
AAEL000533	4113	14575	85	274	328	248
AAEL000534	9	14	20	55	83	29
AAEL000536	8806	18381	16917	12114	18406	26064
AAEL000541	5951	8334	8086	8624	8883	8942
AAEL000542	4	8	23	37	104	29
AAEL000543	1774	3821	1877	1236	1190	1454
AAEL000544	17483	29857	40376	21017	8601	5894
AAEL000545	2412	5004	2891	3294	6658	3394
AAEL000546	752	1645	657	620	465	728
AAEL000547	39	91	127	69	94	81
AAEL000549	5846	8849	11187	10162	11116	11106
AAEL000550	1930	2845	2261	3291	2363	2279
AAEL000551	7164	12930	7702	5876	5866	5431
AAEL000552	8	1	13	17	44	5
AAEL000554	61	96	122	126	231	152
AAEL000556	672	3804	20	53	47	125
AAEL000558	18163	32433	30256	29541	23505	26835
AAEL000559	3387	5746	4112	3517	3133	3798
AAEL000561	757	1077	913	943	959	1037
AAEL000562	6806	8618	11220	11133	16258	15401
AAEL000563	96	131	59	117	89	94
AAEL000564	28293	47778	47557	49502	39541	55605
AAEL000566	194	261	130	1031	1156	616
AAEL000568	3306	6343	5087	4416	3181	4405
AAEL000569	6385	10658	9381	9420	9699	11248
AAEL000571	5661	8017	7210	8152	10676	10896
AAEL000572	13390	20817	19199	17910	17280	18309
AAEL000574	10129	16426	10272	14073	11329	10703
AAEL000575	1180	2370	923	802	712	931
AAEL000576	1759	3329	3866	1776	1831	4282
AAEL000578	2417	2321	3238	3802	4360	3648
AAEL000579	2150	3148	2828	3737	4383	3781
AAEL000580	1153	1334	1836	1531	1014	1246
AAEL000581	4737	9238	4670	6114	5421	5749
AAEL000582	609	771	1230	1396	1621	1474
AAEL000583	3900	5210	4756	5576	5226	5058
AAEL000584	767	360	363	4940	409	200
AAEL000585	43	49	65	116	229	78
AAEL000589	33155	45864	48163	45166	48289	57756
AAEL000590	11373	18361	10551	15145	11949	11071
AAEL000593	1583	2612	1796	2649	2114	2053
AAEL000594	3172	5743	4318	5144	4825	5576
AAEL000595	8771	11486	10983	14521	18178	14233
AAEL000596	83356	209288	126423	109334	211662	244739
AAEL000597	46529	84607	84561	55585	83352	111319
AAEL000599	1566	3358	2455	926	620	682
AAEL000600	1770	2230	2360	2706	3594	3771
AAEL000603	10	6	11	51	37	11
AAEL000604	1964	2861	3307	6762	991	1341
AAEL000605	1499	2453	1660	2890	2666	2358
AAEL000609	2855	4112	4877	5080	3574	6143
AAEL000613	118	196	271	145	136	172
AAEL000614	292	369	520	535	508	632
AAEL000616	78	76	185	75	44	125
AAEL000618	192	376	235	245	272	343
AAEL000622	43999	56053	65544	77028	76339	90930
AAEL000623	80	123	90	111	128	116
AAEL000626	190.966	247.183	208.432	224.373	171.198	422.398
AAEL000628	271	318	566	490	485	767
AAEL000629	1001	2049	820	1583	1355	1831
AAEL000630	371	791	445	511	858	686
AAEL000631	40	61	39	89	118	73
AAEL000633	56	44	86	162	267	107
AAEL000634	4807	5818	2534	5396	2337	1835
AAEL000635	3344	5006	3738	4405	3539	4099
AAEL000636	328.001	881	406	428	289	357
AAEL000637	58	65	82	471	239	107
AAEL000641	63526.8	99117.1	52235.2	79046.2	48434.3	40620.3
AAEL000642	1347	3048	1656	1374	2246	1611
AAEL000643	3729	5282	4416	5186	4073	3967
AAEL000644	14650	17600	19125	24929	36957	32137
AAEL000645	1031	1223	1106	1885	1528	1290
AAEL000646	9	4	8	28	33	23
AAEL000647	909	1534	1900	1030	758	3497
AAEL000649	6483	8867	8566	5709	3494	8300
AAEL000650	3354	5147	2480	1158	671	1303
AAEL000651	28	32	38	20	35	55
AAEL000652	296	560	457	521	446	341
AAEL000654	4476	7557	4494	6694	5839	5265
AAEL000656	2151	4317	1666	3027	2334	1785
AAEL000658	179	268	185	279	164	294
AAEL000659	548	625	493	1208	821	585
AAEL000660	454	658	625	733	537	687
AAEL000661	631	195	224	4204	275	164
AAEL000663	20866	27984	24249	27813	24897	28754
AAEL000665	17	19	28	39	61	22
AAEL000666	2160	2955	2569	3031	3014	3482.02
AAEL000667	1329	2940	4745	1162	1054	4189
AAEL000668	2589	4150	2694.98	3652.96	3471.97	4671
AAEL000669	31002.9	32465	36355.9	31409.2	22302	57062.3
AAEL000670	10971	16614	13195	25590	28634	19187
AAEL000671	2415	6036	4016	1628	1496	2224
AAEL000672	4511	5450	3917	12140	3453	3775
AAEL000673	1260	2388	1311	1421	1162	1005
AAEL000674	1053	1340	997	2745	1009	927
AAEL000677	781	1095	1063	1219	774	1019
AAEL000678	17	11	26	71	88	52
AAEL000679	3418	5376	4084	4188	3965	4580
AAEL000682	13244	24238	17840	27173	13724	15789
AAEL000683	1243	1659	2383	1818	2094	3458
AAEL000685	1573	2154	2011	2738	2658	2498
AAEL000686	8	9	8	17	35	13
AAEL000687	663	1332	758	1086	1314	1424
AAEL000689	395	731	675	1013	811	801
AAEL000690	1249	2540	2457	949	780	927
AAEL000692	411	469	450	855	735	660
AAEL000694	1	2	3	8	7	1
AAEL000697	873	947	947	1810	1601	1311
AAEL000698	70	9	14	593	68	22
AAEL000699	695	873.606	469.829	1719	707	472
AAEL000701	2003	2912	1847	2827	1918	1518
AAEL000703	34441	57547	38074	35107	28875	29555
AAEL000704	18800	53112	45697	13968	17247	46927
AAEL000705	402	712	650	459	278	487
AAEL000706	12685	18372	14734	20850	15661	18540
AAEL000707	3374	4404	3707	6583	4692	4225
AAEL000708	583	831	505	1237	442	395
AAEL000709	32887	54770	32843	53332	33992	39555
AAEL000713	96357	152320	114989	107153	123178	128761
AAEL000714	57999	74691	60835	60046	60502	79184
AAEL000715	1539	2950	2537	1057	906	766
AAEL000716	6125	9786	6503	6293	5090	5752
AAEL000717	1094	2160	1977	1997	1600	1888
AAEL000719	45222.1	64989.6	82726.5	62846.7	55401.7	97512.8
AAEL000720	346	669.394	417.171	486	403	397
AAEL000721	967.794	1368.58	1232.69	1323.95	1670.81	1572.09
AAEL000722	419	805	588	503	537	589
AAEL000723	6654	9662	13386	12169	10642	12208
AAEL000724	1566	2329	1456	2063	1811	1263
AAEL000725	10	8	11	21	21	14
AAEL000726	3606	12399	40	240	83	104
AAEL000729	92527	172718	131779	92399	112390	128769
AAEL000730	12389	20254	14163	22887.7	11617	14464
AAEL000732	2238	4821	39	652	115	51
AAEL000733	1351.87	1448.66	257	874	412	307
AAEL000735	991.21	1689.76	1180.27	2176.65	2173.97	1911.89
AAEL000739	497	21	43	3733	185	35
AAEL000744	6619	9541	7803	12743	11377	9511
AAEL000746	8475	14619	9339	11511	7893	7429
AAEL000747	1933	3662	4228	5338	1547	2647
AAEL000748	446.707	2160	14	161	42	22
AAEL000749	2216.03	8847.84	42	134.918	172	145
AAEL000750	2792	4105	3051	4637	3219	3009
AAEL000751	21.79	27.237	43.728	110.354	112.027	53.113
AAEL000752	13316	21721	13346	13068	12480	11865
AAEL000753	2393	3413	3078	4127	4024	3559
AAEL000755	237	320	302	327	243.091	353
AAEL000757	621	1226	530	536	595	1162
AAEL000758	39182	68722	41996	67678	44831	42405
AAEL000759	11092	16691	13164	40896	30974	32585
AAEL000760	605	916	670	814	736	964
AAEL000762	4270.06	7538	6240	3082	3797	2006
AAEL000769	96	9	17	518	91	24
AAEL000770	61969	108508	89319	66649	68855	80318
AAEL000776	860	46	48	5952	189	69
AAEL000780	9105	14052	12357	10009	17571	22650
AAEL000781	39	10	25	334.999	94	31
AAEL000782	1354.64	1671.44	1309.91	2594.68	1259.99	1343.42
AAEL000785	1192	2090	1273	1810	1419	1459
AAEL000786	1252	2524	941	591	675	620
AAEL000787	782	1043	756	1035	818	885
AAEL000788	8034	11919	12021	11115	15765	21630
AAEL000791	10217	15909	14055	13387	12743	15023
AAEL000793	12869	29959	151	5232	666	317
AAEL000795	54488.5	86630.5	57234.5	93886.6	50511.2	53050.5
AAEL000797	617	764	671	403	345	313
AAEL000800	2375	3787	2637	3699	1029	972
AAEL000801	13	7	27	35	43	21
AAEL000802	7326	10219	8082	8969	8004	8070
AAEL000803	11971	22283	17254	13630	16988	16719
AAEL000804	1406.53	1924.48	1945.51	2856.44	2662.79	2816.48
AAEL000805	5204.32	7065.26	4211.73	11124	5095.93	4142.62
AAEL000807	5791	8454	4754	7935	3980	3677
AAEL000808	12	8	15	20	38	7
AAEL000809	1255	1863	2148	2331	1982	2150
AAEL000810	2716.19	6388.18	7508.89	3245.08	1868.94	4434.21
AAEL000811	447	680	483	1105	651	996
AAEL000812	4216	6534	5685	9578	8439	8155
AAEL000813	16	13	19	29	36	24
AAEL000815	7121	11589	10884	9624	8772	10751
AAEL000820	62	126	56	99	80	57
AAEL000821	529	577	624	653	633	648
AAEL000822	8663.84	15041	10270.9	9985.02	11120.7	10634.2
AAEL000823	216729	248136	123046	223076	123009	122274
AAEL000824	14010	26599	17237	19534	13322	14466
AAEL000825	0	0	0	0	0	6.664
AAEL000826	23	21	24	63	132	33
AAEL000827	15	19	19	45	85	27
AAEL000829	1695	2812	2007	2009	1945	2116
AAEL000832	4093	5854	3924	8592	5710	4528
AAEL000833	32	26	54	87	190	73
AAEL000834	8112	15438	7271	3846	2686	5826
AAEL000835	10.899	9.652	17.942	18.675	60.668	24.215
AAEL000836	1193	1647	1115	2153	1581	1164
AAEL000837	11	13	14	18	46	21
AAEL000839	859	1202	769	1878	883	928
AAEL000840	25411	38563	34635	40372	41990	46722
AAEL000842	22	24	29	28	37	27
AAEL000843	9	5	8	15	31	15
AAEL000844	1189.16	1473.95	882.057	2164.98	1785.25	1102.77
AAEL000845	1904	3599	2493	2870	2254	2781
AAEL000846	5	9	10	17	22	15
AAEL000847	2400	3423	2501	3080	2297	2621
AAEL000849	0	80.809	0	49.322	0	37.254
AAEL000850	6463	11795	9587	13373	10203	11100
AAEL000851	5259	9141	7183	6520	4811	6116
AAEL000852	935	1474	1155	1143	1320	1330
AAEL000853	292.435	106.654	0	466.095	0	0
AAEL000854	2264	3795	2594	2778	2886	2822
AAEL000855	935	1953	1202	1453	1135	1073
AAEL000856	6271	9581	5644	10531	7274	5206
AAEL000857	6919	10788	6776	12277	6811	6347
AAEL000859	288	488	404	619	525	700
AAEL000860	33847	54995	56208	40558	48970	53166.1
AAEL000861	104	128.999	89.999	219	161.999	571
AAEL000863	190	329	142	192	271	346
AAEL000867	2721	4268	2979	3078	2508	2760
AAEL000869	286	436	296	190	218	174
AAEL000870	4	5.994	4.116	8.213	7.289	5.708
AAEL000871	16	25	39	40	57	23
AAEL000873	49	93	80	52	72	94
AAEL000874	6736	10496	8632	9484	10507	11329
AAEL000875	3828	5415	3630	5807	3526	3188
AAEL000876	19	31	32	64	64	40
AAEL000878	453.725	1404.87	979.25	355.887	450.741	222.562
AAEL000881	8	4	10	16	7	8
AAEL000882	20	23	23	31	38	18
AAEL000883	8193	12759	7446	10715	6822	6417
AAEL000885	3322.91	4694.29	6478.14	6638.19	2789.42	3077.18
AAEL000886	2616	2998	2648	1089	1578	1134
AAEL000889	59	28	28	415	128	60
AAEL000890	37	39	37	68	88	42
AAEL000893	2632	4133	2484	2971	3750	2664
AAEL000894	135	74	68	347	270	116
AAEL000896	134	44	66	121	102	69
AAEL000897	2286	3311	3038	1808	1186	1581
AAEL000898	249	26	50	1589	124	682
AAEL000899	2970	4277	3931	3605	3829	4353
AAEL000900	212	263	283	642	322	297
AAEL000902	17704	35695	11525	15972	11642	10329
AAEL000903	746	1339	1119	1003	818	1055
AAEL000904	130	133	135	457	132	165
AAEL000905	59	15	33	233	44	177
AAEL000910	166	377	289	335	358	514
AAEL000911	158	141	172	173	168	139
AAEL000912	80	124	185	149	220	189
AAEL000914	11	11	26	32	62	19
AAEL000915	26	31	29	62	53	66
AAEL000916	9.003	12.005	27.884	28.928	40.532	18.688
AAEL000918	599	858	682	1991	1124	857
AAEL000921	5	3.001	2	11.563	10.001	7.25
AAEL000922	2034.09	2590.71	2243.86	3708.81	3116.58	2404.82
AAEL000923	2563	138	172	17011	742	303
AAEL000924	4569	6266	4774	9207	7122	5424
AAEL000925	5764	10290	7890	7304	8212	8545
AAEL000926	191	406	420	309	257.763	195
AAEL000928	249	299	304	332	195	369
AAEL000930	12181	19767	16295	16236	14807	18281
AAEL000931	44018	69127	34568	134729	125433	73628
AAEL000932	1083	1001	1395	1260	1014	1268
AAEL000933	1466	2276	1881	1871	2296	2493
AAEL000934	18035	26300	22699	25912	22541	26586
AAEL000936	620.473	824.34	563.93	1038.62	893.561	782.281
AAEL000937	3868	4803	4476	7213	8533	6664
AAEL000938	934	1122	920	1370	1059	928
AAEL000939	723	1446	1200	732	432	692
AAEL000940	0	0	0	0	0	0
AAEL000941	4819	7019	5827	5319	4895	5795
AAEL000942	2239.44	3651.57	2723.9	3037.69	2745.24	2944.09
AAEL000943	500	766	749	629	676	781
AAEL000944	26048	38180	27878	33352	28377	27454
AAEL000947	1764.88	2061.24	1581.37	2209.84	2301.72	1997.47
AAEL000948	131	108	113	193	175	499
AAEL000949	15023	26350	20932	22202	16347	21020
AAEL000950	13820.7	17966.3	11662.3	19934.8	15964.9	13506.5
AAEL000951	34348	40152	18604	33943	14281	15930
AAEL000952	324.074	524.02	461.111	503.287	351.611	482.218
AAEL000953	4789	6344	5557	6534	6580	6276
AAEL000955	9205	13909	11247	13940	11188	13540
AAEL000956	14596	22059	22180	28405	25446	29247
AAEL000958	6683.56	10133.4	9873.1	9564.31	8415.76	10269.9
AAEL000961	4947.59	269.774	298.215	34944.3	1498.54	383.667
AAEL000962	5677	6801.34	10826.9	10644.8	10058	10142
AAEL000963	4331.57	5890.8	5775.07	5465.66	5664.41	5196.9
AAEL000964	261.181	596.196	487.9	313.816	325.599	544.122
AAEL000965	4719.53	7045.66	4236.07	5658.38	4412.44	3884.72
AAEL000967	3107	5027	5926	5500	2373	3213
AAEL000970	5260.94	7306.47	6774.49	13830.9	4277.62	4549.49
AAEL000973	5737	9784	4605	8049	5385	5461
AAEL000978	2953	4040	2064	6652	2243	1671
AAEL000979	0	0	0	0	0	0
AAEL000980	715	432	419	2224	452	407
AAEL000981	6581	11594	7454	12027	5943	5351
AAEL000982	2383	3585	2452	2888	2015	2426
AAEL000983	4550	6894	6629	5302	5666	8019
AAEL000984	7906.22	10696.6	10980.5	16342.1	6386.39	9985.92
AAEL000985	11088	17536	12483	12985	12329	14224
AAEL000986	20623	31435	23231	25878	23096	24357
AAEL000987	275284	322230	153917	290175	178685	153520
AAEL000993	23569	40987	32524	25091	27813	26123
AAEL000994	41160	72176	61643	58205	49674	63822
AAEL000996	3078	3498	2008	5746	3071	2092
AAEL000997	67.354	49.848	103.158	215.078	364.508	107.239
AAEL000999	1217	1604	1169	3088	1403	1154
AAEL001000	8206	13315	9340	7401	9760	8522
AAEL001001	657	1029	772	860	705	793
AAEL001005	88589	148299	59432	90555	45445	38187
AAEL001007	49940	66375	72357	67842	61773	73365
AAEL001008	1690	2223	2205	2883	2644	2629
AAEL001009	2728	1340	1503	21676	1475	887
AAEL001010	115	150	321	118	158	171
AAEL001014	3310	5376	4123	4405	4485	5033
AAEL001015	81	45	57	324	117	134
AAEL001016	3209.35	3669.34	3044.17	5156.17	5588.22	4084.56
AAEL001020	5213	8274	3835	3869	2151	2198
AAEL001022	5397	9848	6178	2889	2355	3438
AAEL001024	4368	6357	4725	6123	5156	5109
AAEL001029	2645	2515	1941	6206	2465	2088
AAEL001030	970	1665	1215	1610	1146	1049
AAEL001031	6986	10904	7119	7195	12042	7511
AAEL001032	6867	11111	5855	20130	6862	5819
AAEL001033	9861.46	10773	14781.2	17363.3	22577.3	21521.6
AAEL001036	2480.97	3701.43	3198.39	3982.15	3521.41	3322.71
AAEL001037	4874	6867	3367	9509	4033	3027
AAEL001038	604	866	693	1146	856	694
AAEL001039	1048	1399.99	1217	1817	1491	1389
AAEL001041	12451	20588	11781	15613	12816	10057
AAEL001044	7768	10556	5688	11146	6615	6280
AAEL001046	25219	47555	39874	35163	27746	34712
AAEL001047	7291	14062	6538	5476	5170	6838
AAEL001048	4751	7579	4793	5059	5757	5239
AAEL001050	833	1106	837	1035	640	916
AAEL001052	7989	10887	6210	10496	8431	6522
AAEL001054	34	88	34	132	102	291
AAEL001057	19	6	23	25	36	25
AAEL001059	18	44	24	67	31	31
AAEL001060	644	1553	2302	841	620	860.999
AAEL001061	43500	59557	42312	155501	118361	108975
AAEL001062	4325	7867	6267	12589	9788	9498
AAEL001063	10	13	16	15	46	30
AAEL001065	1180	1781	1295	1341	1246	1296
AAEL001067	22	11	15	95	82	21
AAEL001068	573	792	665	998	1256	906
AAEL001071	614	737	664	753	684	768
AAEL001073	20.004	22.005	33.004	80.012	133.021	44.005
AAEL001074	578	268	381	3969	733	399
AAEL001076	1204	2847	3035	1325	1472	2380
AAEL001077	9609	20595	14454	8382	7826	8137
AAEL001080	842	1219	882	1161	929	874
AAEL001082	20389	35819	23185	24986	22260	25799
AAEL001084	1037	2637	1479	2592	3329	2316
AAEL001085	1957.04	1835.57	1645.2	2205.86	2546.37	2064.39
AAEL001086	713	814	629	1787	936	708
AAEL001087	5565	9012	4392	18873	13700	11072
AAEL001088	20118	24663	27120	26898	31746	31252
AAEL001089	496.958	1213.43	805.797	1100.14	640.634	744.609
AAEL001090	11125	11900	18560	15415	7158	18203
AAEL001091	66263	113693	74543	65382	51976	61260
AAEL001092	6295	8830	7219	7775.99	7505.98	7334.99
AAEL001094	55935.2	82594.1	64001	72228.1	53438.3	53018.3
AAEL001095	2110	3591	3077	3033	3701	3918
AAEL001096	14	13	29	48	117	53
AAEL001098	6341	15622	9926	4586	4835	4803
AAEL001099	15717	22832	22019	33068	22241	22651
AAEL001100	8865	10648	12293	12413	16452	16333
AAEL001101	4723.72	8446.6	3874.22	10593.8	4158.03	4347.72
AAEL001102	11744	15984	10945	15431	11671	11184
AAEL001103	2428	3816	3165	3196	2093	2909
AAEL001104	6404	9883	7603	8421	9262	8938
AAEL001105	3117	4328	3677	4627	4907	5058
AAEL001106	2440.76	3646.8	4055.6	5497.34	8984.54	5730.79
AAEL001109	2265	3956	3228	2434	1889	3151
AAEL001112	6447	10261	5983	12618	5204	5886
AAEL001113	70065	102142	81406	78658	60692	63355
AAEL001114	5298	7737	4673	6322	5567	4684
AAEL001116	2045.1	3017	2176.6	2674	3226.93	2737
AAEL001118	1521	1832	2451	2546	2934	2922
AAEL001119	13663	22180	23778	18064	20590	27261
AAEL001123	1331	1999	2413	2112	1943	2101
AAEL001124	2595	2913	2403	5081	3483	2879
AAEL001126	17165	25335	22789	35767	22227	31392
AAEL001127	5095.41	8701.44	7173.23	5271.62	8235.35	11443.2
AAEL001128	5822	12421	6991	5948	5762	10812
AAEL001129	6236	7484	4575	14768	5690	5393
AAEL001130	34.978	73.053	91.243	86.65	140.203	61.336
AAEL001131	2172.28	2613.4	2093.78	3195.19	3030.97	2519.28
AAEL001132	9839	13600	12675	12435	12501	15997
AAEL001134	26995	41009	24629	24176	21556	24437
AAEL001137	72	107	124	237	294	183
AAEL001139	7337	17449	14722	6352	6232	14237
AAEL001140	9865	13229	11445	13184	18920	19092
AAEL001141	23376	35764	36384	44686	33083	44035
AAEL001142	3581	6483	6036	8200	5084	9409
AAEL001143	340.245	457.041	399.951	710.336	668.409	773.829
AAEL001144	2794	4902	4808	4506	4847	5230
AAEL001146	54	46	53	119	148	77
AAEL001148	410	678	553	556	663	728
AAEL001151	3599	4317	4342	3968	1555	3372
AAEL001152	2105	3695	4092	3195	2600	3887
AAEL001154	7294	9469	6559	11763	6907	6928
AAEL001155	440	553	467	673	650	593
AAEL001156	194	218	268	567	385	314
AAEL001159	5801	10956	5560	5905	5816	4886
AAEL001162	664.487	1198.43	1134.1	1013.89	1106.37	1336.2
AAEL001163	1149.9	2342.45	1851.5	1656.15	1354.8	1528.9
AAEL001164	12204.4	18801.6	15774.3	16808.3	14929.6	17991.2
AAEL001166	2212	3505	3090	3438	2427	3527
AAEL001167	9585	16589	14619	11393	15446	18518
AAEL001168	7422	14416	13442	7667	5211	10503
AAEL001169	2654	3969	2979	5160	2574	2901
AAEL001170	4209	6270	5856	5042	5532	6691
AAEL001171	2787	3494	2640	7607	2581	2588
AAEL001172	5146.12	6395.41	8487.58	10131.6	13898.6	12199.7
AAEL001173	4371.88	6879.59	6721.43	6537.38	6148.43	7567.18
AAEL001175	1131	1499	1174	2244	1230	1177
AAEL001176	27794.1	58351.5	42001.5	26700.8	19672.4	31936.3
AAEL001177	3003	3428	3075	3782	2833	3668
AAEL001178	35	48	40	47	47	53
AAEL001181	8990	18403	12605	9896	15198	22182
AAEL001182	2803	4319	2690.72	3109.46	2613.4	2513.25
AAEL001183	4172	6946	5759	5074	5243	6274
AAEL001184	5527	8849	9080	6379	5436	9710
AAEL001185	2481	4297	2802	2621	2688	2511
AAEL001187	2428	3367	1857	6625	1673	1550
AAEL001188	2870	4523	2975	4438	2881	3303
AAEL001189	289	389	461	370	294	346
AAEL001190	4356	6296	3773	5491	4719	4441
AAEL001191	5443.96	9066.02	7891.26	6262.55	7152.4	7787.87
AAEL001192	521	792	639.521	819	651	827
AAEL001194	69967	167376	86618	76153	65242	87594
AAEL001195	182	158	146	267	194	274
AAEL001196	266	563	945	355	421	479.999
AAEL001198	15996	23303	22349	24437	25903	34245
AAEL001199	1271	1882	1573	1808	1472	1434
AAEL001200	1086	1540	1410	1512	1424	1484
AAEL001201	17853	28199	14387	15531	13240	12453
AAEL001202	705	1021	961	982	1104	1209
AAEL001203	4107	6831	6026	4575	5582	6224
AAEL001204	9641	18557	15743	15780	12129	14171
AAEL001205	22804	40253	34313	29236	39710	35172
AAEL001206	18373	28798	21201	28677	19717	26366
AAEL001207	4622	11124	5353	4302	3319	4307
AAEL001208	3459	7388.98	7814.98	1793	1780	2642
AAEL001209	9322	18651	10643	8599	8785	9862
AAEL001210	8262	13885	10786	10209	7915	10688
AAEL001211	1803	3053	2259	2636	2167	2105
AAEL001212	7914	13087	12015	12557	8538	12662
AAEL001215	13554	22069	17343	16795	19402	20195
AAEL001216	48879	58484	62338	90224	65941	72247
AAEL001218	9131	12937	6572	17456	7006	7313
AAEL001219	704	818	1219	1148	1104	1161
AAEL001220	5819	11787	12986	5655	4761	6629
AAEL001221	304	592	920	175	122	263
AAEL001223	649	1080	818	1558	496	439
AAEL001224	10.18	10.805	10.831	10.197	27.01	29.724
AAEL001227	446	454	983	414	324	517
AAEL001228	6259	10392	8882	8143	9582	10379
AAEL001229	0	13	28	37	0	26
AAEL001231	1020	1714	3114	979.001	926	1671
AAEL001232	28201	47318	55413	41057	40506	48895
AAEL001233	1728	2822	2633	2550	3220	3484
AAEL001235	2305	3678	3205	3266	4437	3745
AAEL001236	5569	9503	4486	5831	4308	3960
AAEL001237	255	182	333	533	867	583
AAEL001238	2915	4158	2952	5122	3824	2961
AAEL001240	117	142	229	221	255	162
AAEL001241	3226	4762	3417	6572	5891	4188
AAEL001242	4517.74	8934.98	15147.9	6571.2	2212.86	5050.77
AAEL001243	1817	2838	2686	2149	2525	2459
AAEL001244	13527	19281	17821	18751	17719	18238
AAEL001245	1617	2168	2796	5617	1428	2168
AAEL001246	265	367	328	469	354	361
AAEL001247	5486	9192	7669	6396	6251	7816
AAEL001248	16	14	29	38	53	37
AAEL001249	425	606	534	808	713	700
AAEL001250	3606	5455	5123	5836	6015	5925
AAEL001252	7591	13234	9114	7968	9189	8481
AAEL001254	31777	50258	69773	44241	41872	83875
AAEL001255	6791	9530	10293	12552	12669	13544
AAEL001256	1	2	13	16	29	12
AAEL001257	363	633	289	936	308	262
AAEL001258	4	11	8	16	25	10
AAEL001260	424	653	542	773	524	500
AAEL001261	3367	6378	3169	2143	1560	3198
AAEL001263	7	2	3	9	20	6
AAEL001267	3379.2	5941.99	3660.21	2296.68	1720.05	2164.19
AAEL001268	2765	4342	4506	4032	5048	6432
AAEL001270	2686	4262	2458	3255	2487	2193
AAEL001271	4920	8458	6166	7790	8879	10507
AAEL001273	16766	27763	32069	27044	21302	40926
AAEL001275	12729	23551	13577	17335	14079	14620
AAEL001277	6630.53	10800.7	8980.28	8932.97	7287.18	9835.51
AAEL001278	3	3	7	23	11	5
AAEL001281	83348	123267	130355	101649	108531	138753
AAEL001286	1	3	5	6	36	3
AAEL001287	18276	26318	40897	24338	19352	23058
AAEL001289	4856.89	8623.28	5035.21	8393.17	5884.39	8072.57
AAEL001290	207.904	114.392	93.748	228.66	209.688	144.404
AAEL001292	16	24	24	78	90	47
AAEL001293	1036	1701	908	499	523	659
AAEL001294	22438	47039	33741	13768	10502	11552
AAEL001295	3768	5654	4258	3782	2651	3015
AAEL001299	7623	14172	16557	14380	14880	12575
AAEL001300	866	1641	1285	1567	842	1144
AAEL001301	6	8	10	34	50	14
AAEL001304	7743	13894	10404	12050	9846	9632
AAEL001305	1646	2528	2234	2110	2356	2250
AAEL001306	99231	169301	138506	62102	47041	49219
AAEL001307	63	89.884	57	69	37	100
AAEL001308	29391	47554	58661	40911	29848	39751
AAEL001309	9	5	22	21	38	24
AAEL001312	2402	5095	3362	3333	2446	2088
AAEL001313	6.424	73.891	71.478	440.369	67.752	119.397
AAEL001314	2098	3400	2919	2457	2171	2899
AAEL001315	1886	2452	2170	3726	2525	2599
AAEL001316	7266	7444	5958	5802	5239	5329
AAEL001317	10157	13690	13368	17585	17615	14883
AAEL001318	305	365	412	583	306	624
AAEL001319	1972	2911	1334	1719	837	1045
AAEL001320	334.246	496.9	362.83	394.415	212.717	285.132
AAEL001321	8453	13061	11891	16992	11887	12813
AAEL001323	30195	51885	32684	16736	15758	18577
AAEL001324	5716	8791	6748	15063	8067	6954
AAEL001325	3931.73	7103.11	5209.96	3382.58	3279.82	3341.54
AAEL001326	704	781	675	1370	753	654
AAEL001328	2885	4475	2704	2851	2565	3911
AAEL001329	2738	3855	2054	4748	3375	2700
AAEL001330	8	11	10	31	33	10
AAEL001331	3625	5310	3852	4222	3603	3905
AAEL001332	2898	3972	2934	4671	4362	3299
AAEL001333	16	24	41	44	87	39
AAEL001334	2554.71	3796.68	3149.18	2973.24	2717.37	2693.47
AAEL001336	7010	11467	7892	9028	6753	7487
AAEL001339	5891	8594	6553	8729	5713	7382
AAEL001340	262	361	328	331	279	240
AAEL001341	6174.61	7816.72	8888.31	10368	12496	10283.2
AAEL001342	358	600.618	571	338	246.018	394.466
AAEL001343	932	1022	1530	1457	1702	1683
AAEL001344	1450	2227	1425	1590	1667	1165
AAEL001345	299	531	527	425	296	237
AAEL001346	2899	4744	3687	2534	3469	3084
AAEL001349	1191	1454	1632	2500	1700	2019
AAEL001350	1970	3274	2982	3677	2391	3243
AAEL001351	11677	20866	13725	11599	9215	7504
AAEL001352	76027.2	95397.5	116067	161445	144634	165116
AAEL001354	2959.29	5190.32	4525.82	3584.76	3887.63	4528.53
AAEL001355	5492	9509	8619	5421	4549	5537
AAEL001356	45511.4	65500.3	83728.7	88878	120057	105813
AAEL001357	2276	2996	2007	9271	1163	1433
AAEL001358	1558	2658	2163	1671	2112	2064
AAEL001359	2756	3868	3340	3694	4035	4063
AAEL001360	47360	63526	54271	67848	55451	59189
AAEL001361	12049	18321	17681	34054	18689	20430
AAEL001363	345	463	488	582	531	586
AAEL001364	15	16	26	44	74	22
AAEL001366	494	777	800	702	603	740
AAEL001367	3480	5684	4391	3799	4184	4238
AAEL001368	17889	29114	17178	20973	20440	15906
AAEL001370	152.168	258.108	258.078	526.999	202.379	144.94
AAEL001371	5703	7603	8985	10154	10543	11571
AAEL001372	10735	16288	15200	26743	15658	19114
AAEL001373	533	747	621	652	1061	812
AAEL001374	10631	16698	17133	14381	10976	13629
AAEL001378	8635	12221	11909	12149	14386	13798
AAEL001379	9211.94	14212.6	11246.6	13220.2	12282.9	10840.4
AAEL001381	4380	7444	5611	5970	6556	7061
AAEL001382	1545	2172	1754	2872	1335	1928
AAEL001385	7409	11801	13647	11548	12493	17132
AAEL001387	6491	8372.23	6744.74	10080.7	9735	8078
AAEL001389	12816	18732	18523	27718	21207	20799
AAEL001390	11259	20667	8049	6250	6703	4702
AAEL001391	43	57	114	100	138	74
AAEL001392	731	2501	1029	5001	6923	9566
AAEL001394	17631	29951	20055	21193	29395	27624
AAEL001395	3202	4253	4147	5902	5524	4975
AAEL001396	254	475	333	217	340	350
AAEL001397	5072.97	7137.47	4600.75	9299.58	5484.35	5357.65
AAEL001399	638	368	355	3684	599	449
AAEL001400	390.094	609.797	459.048	398.891	300.309	450.041
AAEL001401	6093	8968	5559	4218	2853	5568
AAEL001402	5747	7240	3425	4164	2624	2802
AAEL001403	4284	5941	6699	6036	6638	7093
AAEL001405	3595	4607	4042	4847	4661	5269
AAEL001407	996	1330	1358	2671	1286	1334
AAEL001410	4190	5457	3694	6868.04	5187.27	4152
AAEL001411	49864	78958	64038	79129	47300	67182
AAEL001412	2654.91	3081.2	2785.95	3517.11	2941.69	2735.96
AAEL001414	31175	39383	25413	17002	12818	22484
AAEL001416	8571	13908	8730	13988	7863	8699
AAEL001417	764.449	1037.15	761.463	468.726	332.962	587.45
AAEL001420	16943.6	25817.8	12608.5	8435.27	5558.04	10137.5
AAEL001421	37923	66944	33914	46693	27583	30319
AAEL001422	3557	5986	4347	4429.96	3330.73	4387
AAEL001423	9508	12553	10760	12227	13249	9222
AAEL001424	1732	2509	1864	2183	2049	1918
AAEL001425	1156	1525	1522	2050	1954	2053
AAEL001426	1421	2229	2162	2585	2779	2464
AAEL001427	425	499	288	510	353	328
AAEL001428	313	471	378	540	464	471
AAEL001432	25449	34270	18111	35774	16363	13912
AAEL001433	16493.8	25627.8	22665.8	22058.1	29793.5	30798.7
AAEL001434	20335.2	34026.1	29165.2	23727.2	25654.5	26383.4
AAEL001435	297	628	474	487	390	328
AAEL001437	855	1425	1395	1290	1233	1573
AAEL001438	1638	2456	1729	2143	2319	1936
AAEL001439	3601	5677	3782	4635	3147	3569
AAEL001442	18916	38342	40444	16441	16092	33620
AAEL001444	999	1464	2103	1305	1397	1493
AAEL001446	6817	10663	7543	9973	9679	8269
AAEL001447	23367	42610	35039	29127	31891	37936
AAEL001448	20770	28419	29428	39353	50777	43963
AAEL001449	402	558	424	745	581	602
AAEL001451	2515	3424	2839	2765	3075	2927
AAEL001452	3	6	8	15	15	3
AAEL001455	4059	4846	5315	7086	6663	7113
AAEL001457	10484	19455	15609	13145	20098	23500
AAEL001458	85	60	100	83	98	85
AAEL001459	1472	2650	1899	2146	1735	1875
AAEL001461	17	9	22	26	38	37
AAEL001463	310	471	656	500	447	486
AAEL001464	2747	4314	2656	3241	4372	3779
AAEL001472	4120	6111	6215	5518	6040	7704
AAEL001473	22602	39766	37166	32024	32051	44554
AAEL001474	545	500	587	721	1411	902
AAEL001475	332.028	564.587	339	388.998	221.001	182.012
AAEL001476	7422	13898	9423	12811	9793	9225
AAEL001478	2984.12	6297.59	5370.09	2847.57	3200.82	5411.82
AAEL001479	24396	32794	25945	34342	29181	29619
AAEL001480	11066	16012	16209	15799	17273	19268
AAEL001483	3853	5317	5151	4669	5173	7391
AAEL001484	68430	118058	85224	92620	77275	92868
AAEL001485	554	1196	502	472	616	512
AAEL001487	25	19	11	38	53	25
AAEL001490	7004	10191	8257	8909	7023	10349
AAEL001491	92	165	149	139	102	98
AAEL001492	4471	6730	8471	7161	7462	8561
AAEL001493	4518.81	6329.4	7418.66	6135.03	5261.04	6668.74
AAEL001494	172	222	399	454	434	385
AAEL001495	9852	11842	11080	32317	9882	13903
AAEL001496	4884	6967	4656	9083	5144	4551
AAEL001497	2876	4628	2802	3466	2738	2368
AAEL001498	1233	2663	1734	1623	2072	1560
AAEL001500	2889	4554	3874	3500	4202	5237
AAEL001501	3010	4660	4330	5674	5875	5935
AAEL001503	5293.88	9360.16	22222	6741.83	3980	10421.7
AAEL001505	8708	12474	13774	14295	14308	18697
AAEL001506	2220	3125	1491	5543	1488	1311
AAEL001507	5378	10044	8182	6303	7090	8442
AAEL001508	210.529	539.789	263.765	248.719	213.165	337.973
AAEL001509	7024	12458	8477	10820	10410	11734
AAEL001510	471	776	1018	523	443	746
AAEL001511	10916	14951	11088	10787	8603	8655
AAEL001513	1940	3268	3419	2917	2718	2455
AAEL001514	6	2	12	36	52	28
AAEL001515	2760	4224	3309	3520	2986	2950
AAEL001516	12842	19744	20966	19480	14895	24105
AAEL001517	415	974	894	461	582	708
AAEL001518	12357	18470.8	16053.3	14546	19145	19174
AAEL001519	335	526	360	583	496	711
AAEL001520	3279	4845	3903	7143	2568	2950
AAEL001522	0	0	0	0	0	0
AAEL001524	224	312.144	334.034	460	665.063	431
AAEL001526	10464	19041	17774	24707	5256	9691
AAEL001532	11434	19318.9	12683	12520	13881.9	15840
AAEL001533	139	138	245	247	267	291
AAEL001536	736	1450	1933	626	517	889
AAEL001537	8	5	13	33	30	13
AAEL001540	15720	24761	18495	25051	21709	17164
AAEL001541	4036.74	5617.01	5391.7	5596.85	5452.01	6323.92
AAEL001543	194.747	343.816	195.997	392.832	304	148.894
AAEL001544	2161	3168	3751	3006	2964	3944
AAEL001545	5979.03	6831.28	8514.84	9697.07	11603.1	10798.5
AAEL001548	1421	2317	1283	6757	3074	4455
AAEL001549	21023	36559	34130	45455	24347	35850
AAEL001551	1505	1867	2097	3017	3026	3078
AAEL001552	269	357	392	318	286	293
AAEL001553	210	489	373	267	234	214.005
AAEL001554	4018	6103	5008	9722	4694	5046
AAEL001555	37.992	39.3	74.748	53.742	49.358	74.802
AAEL001556	15231	18741	20058	22741	30068	33108
AAEL001557	11480	17713	12680	17661	14962	13358
AAEL001559	103	21	27	786	84	47
AAEL001561	6723	9640	5783	8455	5377	5969
AAEL001562	3270.54	4656.67	4636.13	5394.65	4817.99	5518.85
AAEL001564	8783	15167	12211	10007	12756	14550
AAEL001565	2458	3872	2771	3782	3859	3135
AAEL001566	1021	1554	681	1633	950	647
AAEL001568	4448	5384	7692	6819	5401	6779
AAEL001569	23789	41984.9	32051	27212.9	28462	41910.9
AAEL001570	11616	22346	21542	10454	8829	9489
AAEL001571	67	62	111.999	123	112.001	113
AAEL001573	2448	3510	3390	4653	3789	5958
AAEL001575	17	22	27	83	52	39
AAEL001577	245	462	470	376	263	2347
AAEL001580	1110	1664	1059	2669	1009	1096
AAEL001581	6052	9938	9642	10942	8086	11001
AAEL001582	3700	7820	13818	7251	4005	7212
AAEL001583	30598	50025	51432	44451	36452	48209
AAEL001584	1197	2109	2254	2095	2213	1732
AAEL001586	3317	5484	3535	11894	6115	8089
AAEL001587	3353	5239	3736	5325	3833	3415
AAEL001588	4467.99	5491.05	3196	13338.1	3494.97	3529.07
AAEL001591	1194	1281	953	1604	1494	936
AAEL001593	55952	85404	92023	78787	67886	106825
AAEL001594	1360	2189	955	1302	1266	1317
AAEL001595	4605	5409	6840	7290	8187	8942
AAEL001596	4729	6990	6539	7192	8291	8857
AAEL001597	342	476	438	439	540.627	453
AAEL001600	447.018	573.322	576.505	746.208	597.291	662.291
AAEL001601	1995	2590	3174	3715	3907	4681
AAEL001604	5466	11678	8890	8295	6876	7186
AAEL001605	23890	38905	30041	30463	24149	29171
AAEL001607	4083.99	8563.84	4224.93	3400.86	3712.77	3488.94
AAEL001610	553	716	635	1157	1006	787
AAEL001612	1684	3190	3557	2734	1642	3002
AAEL001615	1069	1675	1251	1589	1053	1195
AAEL001616	29483	49569	48121	30974	46323	60415
AAEL001619	1146	1671	1288	1881	1330	1322
AAEL001622	5889	7958	8625	9076	9557	11624
AAEL001623	7116	10082	6624	13121	7406	7623
AAEL001624	161	150	149	484	251	158
AAEL001625	1765.98	2390.68	2430.49	2448.79	2247.71	2847.71
AAEL001626	1832	3614	2577	3317	3181	2230
AAEL001627	1341	2002	1172	1701	1331	989
AAEL001628	3443	3568	4455	5920	8363	8122
AAEL001631	608	841	704	948	715	864
AAEL001632	147	184	182	225	219	260
AAEL001634	1	2	6	4	2	0
AAEL001635	1553.15	1548	992	3949.1	1666.13	1173.06
AAEL001636	46804	58690	38476	60570	39098	41252
AAEL001637	26	25	30	75	117	51
AAEL001638	3361	4326	3673	5188	3784	4138
AAEL001639	2091	3826	3354	2668	2406	2561
AAEL001640	100	87	135	301	176	330
AAEL001641	17645	28450	16394	15305	15195	14235
AAEL001642	1477	2140	1801	2709	1924	2102
AAEL001644	275	521	578	290	252	399
AAEL001645	2580	4097	3567	3439	4050	3807
AAEL001646	46	36	43	80	102	74
AAEL001647	48800	65678	75438	81389	87743	72440
AAEL001649	3584	5807	6455	5157	4809	5917
AAEL001650	9	25	5	27	17	12
AAEL001651	2741.24	3390.63	3780.6	9461.33	3191.44	3130.44
AAEL001652	598.959	644	851	1500	1662	1162
AAEL001653	1217	2100	1447	1362	1393	1668
AAEL001654	10	3	9	7	12	14
AAEL001655	3475	5422	3578	10562	3038	3462
AAEL001656	5274	9016	7605	4701	3359	3763
AAEL001657	3909	6669	3749	4547	3914	3493
AAEL001658	576.725	491.866	765.533	1146.42	1309.79	1143.3
AAEL001666	1880	110	111	16288	757	209
AAEL001667	226	183	245	971	225	394
AAEL001670	6142	9156	7766	7184	8513	9315
AAEL001671	538	672	723	1089	867	816
AAEL001672	90	95	144	196	201	205
AAEL001673	225441	357337	196257	259930	165038	145634
AAEL001674	10	4	4	24	34	24
AAEL001675	822	1605	1384	1421	1952	1111
AAEL001677	1032	1618	1159	835	683	640
AAEL001680	12286	18006	19853	9439	6950	11137
AAEL001682	1999	3576	3364	2838	2412	3023
AAEL001683	610	903	643	530	432	604
AAEL001685	2	7	7	14	37	14
AAEL001686	533	522	1000	1500	1836	1442
AAEL001687	793	1218	1006	1017	733	774
AAEL001688	5848	8972	8039	7935	9280	9428
AAEL001690	125	184	156	125	139	123
AAEL001691	4367	5491	5181	7659	7825	8351
AAEL001693	59	13	27	32	69	28
AAEL001694	112	124	216	264	285	285
AAEL001695	2850	4566	3397	3050	4465	5844
AAEL001696	786	1255	1246	1284	1939	2254
AAEL001697	119	197.001	186	197	144	159
AAEL001698	11977	19937	14528	15273	12991	15856
AAEL001699	5570	9327	8715	7767	9178	10549
AAEL001703	2721	173	145	2357	307	308
AAEL001704	14	6	15	18	22	15
AAEL001705	4720	6932	5172	5144	5119	5158
AAEL001706	768	984	738	1661	796	854
AAEL001707	2559	3206	3162	3799	3478	3918
AAEL001708	5315	6715	5121	3002	1553	2851
AAEL001709	18753	29844	31513	29956	25013	37215
AAEL001710	5339	8796	8563	11952	4220	6031.41
AAEL001713	0	0	6.999	14	15.26	3
AAEL001714	2	0	6	5	1	2
AAEL001715	14823	24049	17901	21123	10798	17397
AAEL001716	14351	21131	23891	23225	19044	27870
AAEL001717	814	1256	907	1074	796	870
AAEL001719	1994	2898	3169	3546	2890	3634
AAEL001724	951	1691	947	825	807	1054
AAEL001725	20101	31300	24417	26748	25087	28242
AAEL001726	19	21	28	26	32	32
AAEL001728	5	19	25	40	62	21
AAEL001729	3865	5311	2876	6241	3744	2926
AAEL001730	528	927	459	673	1056	758
AAEL001732	44.367	50.927	62.688	150.626	166.702	73.479
AAEL001734	5473	11693	7162	6450	5692	5840
AAEL001735	30	56	40	44	48	24
AAEL001736	9	13	25	24	60	17
AAEL001737	26	36	25	134	43	145
AAEL001738	3414	4000	4217	6007	4779	5392
AAEL001740	3355.63	5806.07	3809.31	4341.37	3451.3	3537.52
AAEL001742	10787	17827	16873	18183	12968	17153
AAEL001743	11	6	18	28	64	17
AAEL001744	12552	25103	15749	12586	17628	20647
AAEL001745	72	52	68	119	146	102
AAEL001747	28	10	16	117	44	109
AAEL001748	1995.83	2426.58	1990.2	5173	1694.38	2011.81
AAEL001749	7338	8085	9452	10616	4972	10185
AAEL001751	2164	2954	2550	3921	3941	4157
AAEL001752	14843	24561	24142	17951	20337	28973
AAEL001754	11265	21573	10742	12958	21868	16126
AAEL001756	1479	1915	1236	2309	2321	1442
AAEL001759	128161	161644	95433	147849	106403	94422
AAEL001761	1276	1928	1735	1881	1831	1962
AAEL001762	3	6	7	13	15	7
AAEL001764	958	1534	1446	1502	1373	1497
AAEL001765	4933	8786	7960	5022	5443	7267
AAEL001766	1919	2529	1759	2008	1553	1417
AAEL001767	1819	2672	1680	2027	1758	1760
AAEL001769	70201	73711	103005	120933	138493	138880
AAEL001775	287	385	318	401	375	356
AAEL001776	10799	21731	17402	11379	9084	10144
AAEL001778	1031	1752	1521	1342	1318	1586
AAEL001779	9349	16018	13301	11713	10150	12427
AAEL001781	142	186	191	303	193	163
AAEL001782	3912	5972	4822	4788	6050	5460
AAEL001787	4153	5685	5007	5790	6282	6162
AAEL001789	981	1313	1272	1278	1689	1790
AAEL001794	10358.7	20722.7	12443.5	16217.7	17381.5	22917.7
AAEL001795	3566	3867	3168	5287	3612	4019
AAEL001796	9104	13593	9898	10554	11808	11617
AAEL001797	1355	2191	1650	1390	1299.17	1660
AAEL001798	70453	123468	82729	117621	108652	110984
AAEL001799	8615	15194	12555	10002	13780	16905
AAEL001800	1910	3291	2766	3463	3043	3601
AAEL001801	0	4	3.012	4	1	1
AAEL001803	6749	10584	15496	8243	6421	12173
AAEL001805	272	462	456.463	387	300	388
AAEL001807	24	20	32	42	39	21
AAEL001808	17222	29178	28974	23719	22515	30318
AAEL001809	1142	1754	1498	1305	1302	1464
AAEL001810	8098.37	12100	8905.79	11106.2	8867.8	9709.14
AAEL001811	1406	2153	1926	2169	1906	2174
AAEL001812	4969	9752	7180	6332	6811	6875
AAEL001813	1196	1284	1336	1487	1555	1026
AAEL001814	3	0	1	2	4	6
AAEL001815	12231	20776	18450	17141	15702	18263
AAEL001816	1294	2199	703	677	538	995
AAEL001817	2786	4687	3509	3708	3632	3426
AAEL001818	11345	19324	22073	22894	34321	45817
AAEL001819	1568	3281	3017	2808	1530	2344
AAEL001820	422	596	261	119	140	189
AAEL001821	1765	2435.99	3087	2927	2886	2489
AAEL001822	17	39	16	28	39	26
AAEL001826	2	1	8	1	15	7
AAEL001827	1414	1959	1816	2148	2337	2201
AAEL001830	7410	9868	8237	10777	12313	10121
AAEL001831	1677	2063	1686	3364	2314	2017
AAEL001832	7397	12419	9476	8402	6703	6635
AAEL001833	619	915	706	1036	1299	1094
AAEL001835	1970	3401.01	3205	2901	4453	3303
AAEL001836	36	78	43	58	67	87
AAEL001837	29	24	36	47	54	25
AAEL001838	2412	3716	2661	3153	2398	2886
AAEL001839	17	15	33	65	58	52
AAEL001840	825	1276	639	580	447	568
AAEL001843	5179.9	8861.87	5488.31	10205.1	3771.23	3928.35
AAEL001844	564	1078	515	632	663	477
AAEL001845	14174.2	22586.8	17323.6	16126.2	13344.2	16954.9
AAEL001846	64.14	77.637	70.229	107.088	105.231	112.574
AAEL001847	21698.1	29189.3	22882.2	34026.1	28837.5	29217.9
AAEL001850	789.386	1404.31	956.64	791.48	809.415	890.208
AAEL001851	3893	6115	3825	5121	3119	4019
AAEL001852	9598	14747	11634	14574	11593	13222
AAEL001853	8235	14247	12008	11952	10900	13135
AAEL001855	919	1128	1978	548	701	792
AAEL001856	7955	12764	10375	10329	9176	10544
AAEL001857	572	817	823	759	909	835
AAEL001859	4838	7202	6367	6698	7573	8026
AAEL001860	568.781	1018.16	635.442	173.838	104.826	523.077
AAEL001863	30658	36785	15906	12966	9496	9292
AAEL001864	23548	41708	18290	30038	43719	41792
AAEL001865	17674	28646	24647	24952	22562	29222
AAEL001867	755	1913	1816	585	717	1420
AAEL001869	15998	27597	24633	27884	15441	23144
AAEL001871	903	1169	1442	1577	2008	1756
AAEL001874	2440	3708	3485	4277.21	3977.43	3950.48
AAEL001875	1095.6	2467.3	1051.12	1867.44	695.455	826.339
AAEL001876	8692.45	12702.5	10032.2	17638.1	15319.1	13505.5
AAEL001877	211	410	163	179	230	255
AAEL001878	5619	12869	9423	5342	4045	3850
AAEL001879	2613	3303	2558	5131	4704	3378
AAEL001881	600	1060	844	757	1013	980
AAEL001882	224	394	319	279	424	795
AAEL001883	1587	2475	2198	1884	1802	2080
AAEL001886	1182	1798	1833	2125	2121	2134
AAEL001887	9166	16572	6471	12608	10903	10624
AAEL001888	23141	31370	29646	25250	21557	26337
AAEL001889	5	3	0	15	27	13
AAEL001891	1716	2546	1804	2656	1897	1972
AAEL001893	885	1563	1114	1079	957	956
AAEL001894	504	1169	1246	580	640	557
AAEL001895	6	10	19	16	22	7
AAEL001896	20761	29452	17929	36127	25484	23837
AAEL001897	144.251	497.473	126.974	115.915	129.835	201.788
AAEL001898	35623	65197	51962	68923	79459	79106
AAEL001899	5909	9695	11283	8248	13491	9675
AAEL001900	17	11	12	38.641	45	26
AAEL001901	291	414	499	177	172	286
AAEL001902	41	22	26	95.001	41	34
AAEL001903	2235	2843	3307	2941	3830	4720
AAEL001904	10967	17844	14218	17075	14346	16789
AAEL001905	607	934	738	680	892	877
AAEL001906	47107	63071	60904	75817	69068	73337
AAEL001909	1223	1914	1696	1635	1699	1884
AAEL001910	5383	7915	4839	11486	4885	4715
AAEL001911	0	1	2	9	17	3
AAEL001912	3256	4741	2892	2612	2496	2021
AAEL001913	21035.4	53673.7	40071.5	19984.5	16054.1	26857.2
AAEL001914	19984	31248	29494	32870	33674	34157
AAEL001915	771	942	721	3039	515	677
AAEL001916	15551	22945	16653	29194	15036	17622
AAEL001917	1985	2614	1515	5150	1421	1341
AAEL001918	15139	23884	17875	17432	17152	13690
AAEL001919	13229	20257	16692	17894	15454	18311
AAEL001920	2651	4111	3412	3354	2789	3740
AAEL001922	246	232	223	1237	433	190
AAEL001925	23226	49668	38161	25065	25689	32989
AAEL001928	19793.4	30764.9	14652.8	17971.5	14481.6	12190.9
AAEL001929	40	77	69	74	116	54
AAEL001930	10204	17777	14065	13663	11963	14114
AAEL001931	1822	2318	1754	1911	1768	1796
AAEL001932	333	497	339	517	440	431
AAEL001934	1612	2024	1670	2789	2568	1970
AAEL001935	6419	11827	9121	9164	8387	8190
AAEL001936	445	653	733	597	588	644
AAEL001937	1561	3094	1698	2113	1609	1704
AAEL001938	43	41	75	82	137	1004
AAEL001939	8137	11441	11335	14389	12179	12371
AAEL001940	5881	14526	11171	5633	6384	10485
AAEL001943	991	1762	1490	1304	1036	1349
AAEL001946	89404	135439	126472	113346	96590	110633
AAEL001949	32	4	18	257	37	9
AAEL001950	1966	2931	2805	3041	2737	3317
AAEL001951	2036	3669	2274	2523.02	2821.01	1883
AAEL001952	5193.13	8999.37	6465.12	7064.05	3976.95	6473.46
AAEL001954	4164	6869	5859	5055	4597	6125
AAEL001958	225	12	21	1547	71	19
AAEL001959	4671	7825	3529	4954	3852	4723
AAEL001960	2641	3775	3812	5033	6008	5816
AAEL001962	3098.85	5381.03	3497.12	4307.41	3140.74	3225.9
AAEL001963	8548	15807	12906	10585	8227	7580
AAEL001964	178578	282140	195781	267590	170170	152851
AAEL001965	46973	89810	49191	37211	46335	40121
AAEL001967	1.04	9.352	11.25	15.093	23.508	10
AAEL001968	5984	9037	5768	7276	4607	5144
AAEL001969	38119	66896	73710	109589	84517	61900
AAEL001971	2105	3236	2223	4016	2068	2081
AAEL001972	2678.7	2908.5	2087.47	3179.32	2698.01	2355.97
AAEL001974	1543	2436	1879	1870	1646	1924
AAEL001975	4	1	3	8	4	6
AAEL001976	107	11	16	829	96	28
AAEL001978	1364	2359	1480	1665	1821	1636
AAEL001980	4	4.002	0	22	28	4.002
AAEL001981	13	13	23	25	36	19
AAEL001982	1774.6	3026.18	2358.41	2960.74	2531.52	2711.03
AAEL001984	2220	3041	2250	4333	3249	2490
AAEL001985	10666	19857	17831	10632	4970	5710
AAEL001986	4673	5537	5854	7530	10264	8275
AAEL001987	137.961	189.257	182.027	239.083	262	200
AAEL001988	2820.7	5654.35	6188.25	4556.31	2675.31	3335.45
AAEL001989	0	0	2	2	5	4
AAEL001991	50	99	246	90.989	49	68
AAEL001992	57600	98761	104471	106932	86749	114121
AAEL001993	8.035	20	10	7	16	6
AAEL001994	2	7	1	11	8	6
AAEL001995	13	16.003	12.619	23.317	29.668	12
AAEL001997	1097	1601	918	2606	1017	948
AAEL001998	11497	20340	11053	10105	9768	12850
AAEL001999	7.085	10.326	6.367	11.525	13.017	4.367
AAEL002000	9	9	10	19	33	11
AAEL002001	18.459	19.499	18.636	52.761	42.909	43.089
AAEL002002	0	0	0	0	1.733	12.287
AAEL002003	36	60	41	71	56	47
AAEL002004	306.218	466.743	569.066	712.647	399.826	560.506
AAEL002005	261	300	315	837	526	553
AAEL002006	1609.7	2198.31	1765.12	3574.94	1847.47	1938.99
AAEL002007	192.614	194.891	184.932	528.111	239.936	294.955
AAEL002009	7370	11677	8661	7700	8853	9847
AAEL002010	884	1205	931	1933	1736	1559
AAEL002011	3292	5796	3923	3410	4709	4563
AAEL002012	7857	11298	10555	15362	11785	13509
AAEL002015	14	18	21	62	142.885	85
AAEL002016	10362	14989	14001	14493	15866	14297
AAEL002017	4.044	8.257	13.081	7.088	19.021	5.001
AAEL002019	1678	2910	2226	2197	1953	2240
AAEL002021	13.214	10.648	15	13.587	16.925	8.161
AAEL002022	450	766	675	948	980	859
AAEL002023	37615	68662	37491	30823	28885	25416
AAEL002024	12.452	6.665	13.768	13.135	13.383	8.871
AAEL002026	6	6	8	14	41	9
AAEL002028	13	37	24	142	114	74
AAEL002029	46.227	42.006	26.997	61.522	106.101	65.863
AAEL002031	8651	15279	16642	12282	13523	18167
AAEL002034	2	4	11	8	9	16
AAEL002035	2	10	1	5	18	8
AAEL002036	2419	126	129	15465	801	195
AAEL002038	6	17.003	8.013	27	20	21
AAEL002039	763	780	1467	1307	1068	1245
AAEL002040	14	16	15	23	49	20
AAEL002041	5.947	1	16	31.832	58.512	21.738
AAEL002043	718.154	1452.62	654.607	884.888	774.009	635.298
AAEL002047	137527	159272	99320	146026	99116	102107
AAEL002048	4929	6460	3837	8629	3540	3779
AAEL002049	37559.8	50563.4	53752.4	43957.1	41447	66958.7
AAEL002050	2367	3485	3832	3927	4252	5103
AAEL002051	3938	8119	10391	4910	5423	8915
AAEL002055	181022	306547	171177	173269	275274	234116
AAEL002056	695	962	592	1492	829	764
AAEL002057	4017	5576	5885	9668	8507	8161
AAEL002061	11612	17757	14671	17328	11809	15173
AAEL002065	1488	2844	1971	1928	1547	2136
AAEL002068	12882	20328	14890	20365	14370	15360
AAEL002069	1257	1740	1107	2067	1232	1084
AAEL002070	11875	19876	28933	13179	8309	21799
AAEL002072	62	67	161	129	150	88
AAEL002075	816	2794	1876	954	1003	1497
AAEL002077	13944	21895	11984	15787	9815	10378
AAEL002078	2862	4502	3155	3480	2924	3392
AAEL002079	626	802	815	1033	1046	963
AAEL002080	1349	1424	1418	3519	1836	1754
AAEL002083	383078	507978	646627	573549	520883	957923
AAEL002084	8220	10655	8645	20589	12495	11725
AAEL002085	33	45	24	70	140	85
AAEL002088	36147.4	56152	54902	41083.4	50070.2	61596
AAEL002089	4661	7722	6440	6451	7112	8483
AAEL002091	6689	9742	8566	9539	8553	9656
AAEL002092	2507.49	5233.92	3811.39	1481.27	487.815	684.411
AAEL002094	23	31	40	95	147	71
AAEL002097	4170	5690	5444	5442	5701	6432
AAEL002098	2245.8	3416	2659	3660	2808	2798
AAEL002099	30	59	26	30	22	20
AAEL002102	4272	6521	6054	8043	7753	7654
AAEL002103	519	10	26	4793	317	47
AAEL002104	408	668	443	1022	368	430
AAEL002105	426	648	568	715	614	613
AAEL002106	622	921	783	1131	964	968
AAEL002107	3660	5824	4728	17757	12949	20074
AAEL002108	1025	1358	1053	2019	1375	1431
AAEL002109	11	28	17	22	13	26
AAEL002110	0	31.578	28.23	30.487	0	40.298
AAEL002111	69	143	101	127	152	131
AAEL002112	1520	1956	2146	1615	2704	2891
AAEL002113	1435	1931	1250	1773	1871	1311
AAEL002115	3299	5026	4205	5644	4436	4642
AAEL002116	2978	5031	4004	3896	5264	4913
AAEL002117	2	0	7	9	6	2
AAEL002118	16569	25007	17038	21507	18711	19670
AAEL002119	3074	5255	3295	4021	4404	3575
AAEL002120	393	482	425	1102	644	610
AAEL002124	18641	38842	28171	25014	22315	22066
AAEL002125	22735.4	40518.5	38286.3	47296.5	24075.8	35751.1
AAEL002126	203	310	208	464	305.446	283.603
AAEL002128	302	308	438	541	455	506
AAEL002129	1587	2776	1836	2587	2070	2565
AAEL002130	29546	32812	22250	29224	18374	20655
AAEL002131	15.566	0	0	25.573	3.775	0
AAEL002132	500.84	631.134	732.117	558.844	808.542	695.348
AAEL002133	60	45	61	123	104	80
AAEL002134	1540	2201	2283	1874	2043	2410
AAEL002135	1425	2478	1565	1997	1451	1577
AAEL002137	20671	31395	26199	28120	26007	29694
AAEL002138	20	31.999	18	32.009	49.242	15
AAEL002139	2611	3196	2511	4250	3161	2771
AAEL002140	3211	4785	4304	4255	4985	5286
AAEL002141	14355	25483	11018	11099	8742	7368
AAEL002142	1797	2635	1455	4465	738	869
AAEL002145	17443	23791	21966	27717	31431	31190
AAEL002148	3383	6100	4797	4439	4217	4970
AAEL002152	32015	52868	49860	41039	39423	51659
AAEL002153	977	1280	1243	1678	1961	1657
AAEL002155	7985	12871	9674	10185	8549	9595
AAEL002157	9442	13026	14452	14097	13691	16878
AAEL002158	30244	53791	36557	32313	27051	33845
AAEL002159	1234	1391	1108	2352	1421	1354
AAEL002160	16902	24586	15052	18769	13051	14395
AAEL002161	4516	6425	5461	4486	4806	4955
AAEL002163	23726.3	40901.2	31978.5	28321.5	30285.1	34973.8
AAEL002165	1045	1619	1735	1456	1464	1839
AAEL002167	807	1908	1918	1290	611	1316
AAEL002169	18647	29870	24210	71190	15033	16462
AAEL002170	7264	11043	7636	9025	8200	8966
AAEL002173	2869	5125	5460	3824	3088	3614
AAEL002174	4354	6790	4826	5311	3373	3913
AAEL002175	24307.4	41805.5	22042.8	37940.9	27096.4	30233.6
AAEL002176	476	916	485	499	430	458
AAEL002177	11	9	17	21	24	17
AAEL002178	44936	72777	53466	67276	51175	52812
AAEL002179	1324	1813	1279	2212	1747	1353
AAEL002182	10673	11300	9541	19261	14049	13589
AAEL002183	2718	4304	3233	2885	2041	2538
AAEL002184	8039	12200	10288	8848	9010	9727
AAEL002185	49350	79203	36256	35182	24768	35327
AAEL002186	2651	3761	3439	4788	5171	4225
AAEL002187	24	21.999	27.001	38.105	69.739	53.001
AAEL002189	8.726	7	12	13	28.455	10.001
AAEL002190	8943	10263	6930	12289	8213	8156
AAEL002191	93.387	234.516	74.744	122.139	140.653	96.104
AAEL002192	11565	13660	17532	16625	17692	16377
AAEL002194	1683	2079	1474	3530	2419	5630
AAEL002195	1540	1626	1484	3418	2230	1841
AAEL002196	1787	1671	3863	3857	4403	5723
AAEL002198	932	1527	1514	941	1035	1527
AAEL002199	0	0	4	3	5	2
AAEL002202	1	3	7.013	2	3	6
AAEL002207	6260	9518	7919	8142	6728	10031
AAEL002208	23	29.058	25	30	77.587	53
AAEL002209	11270	17995	8467	10028	8861	6382
AAEL002211	8	10	5.124	35.154	35.207	14.131
AAEL002212	1	1	5	6	13	5
AAEL002213	70	58	176	172	250	216
AAEL002214	9033.85	14521.2	12067.6	14612.5	13835.2	14230.9
AAEL002215	4719	7077	5474	8567	5425	5768
AAEL002216	11790	19452	14784	12735	10009	14858
AAEL002217	30	19	25	58	108	43
AAEL002219	1182	2113	1676	1831	683	893
AAEL002220	106	380	521	169	194	231
AAEL002221	2587	3991	3783	3476	4441	4507
AAEL002222	2649	3772	3025	3951	3663	3603
AAEL002223	11	2.186	18	36	84.99	55
AAEL002225	5095	6445	5360	6479	6855	6062
AAEL002228	330	239	163	1477	336	1364
AAEL002229	82	113	66	56.554	65.996	67.414
AAEL002231	3701	15275	3601	3337	14646	4818
AAEL002232	871	1166	1032	1689	1053	1013
AAEL002233	6	5.814	6.999	6.895	1.013	5.999
AAEL002234	829	2216	1549	678	949	1211
AAEL002235	19484.3	38534	19071	27575	24154	19055
AAEL002237	40	62	79	340	351	123
AAEL002238	6768	8404	8008	12238	12735	10683
AAEL002239	5	7	17	9	14	7
AAEL002240	8955	14511	11095	13371	12287	11848
AAEL002241	114.613	360.484	84.132	136.054	319.145	174.352
AAEL002242	141	174	148	208	216	225
AAEL002243	5	9	16.003	9.477	29.508	9
AAEL002244	1731.15	2144.77	2035.39	2257.46	2921.77	2423.08
AAEL002245	3.319	11.175	6.052	22.946	16.214	30.255
AAEL002246	31	110	43	37	96	48
AAEL002248	6564.42	9868.08	7255.39	7925.76	8767.07	9043.58
AAEL002249	1482	1620	1228	3031	1655	1372
AAEL002250	1003	965	1269	2809.49	1234	1213
AAEL002253	7538	12758	9803	9762	11177	9096
AAEL002254	2362	4880	2084	2390	2839	2270
AAEL002255	759	1382	1033	644	511	337
AAEL002257	79	89	126	167	154	432
AAEL002258	3335	4634	4445	4657.51	3769	5237
AAEL002260	13950	19876	20130	22435	20631	24837
AAEL002261	17657	28352	23691	26694	18957	17894
AAEL002263	22	33	11	100	25	768
AAEL002264	25.7	44.952	59.434	64.958	52.348	43.315
AAEL002267	419	404	1078	1577	1186	1571
AAEL002269	5575	10476	5948	8292	8363	8137
AAEL002270	8	6	17	38	44	22
AAEL002271	7261	10770	8666	12490	7861	10179
AAEL002272	9898	15863	10735	17616	9262	11197
AAEL002273	7	17	18	41	26	24
AAEL002275	4	8	12	21	48	12
AAEL002276	625	1219	358	363	224	343
AAEL002279	3785	5399	4791	4984	4944	5318
AAEL002281	350	42	43	1961	112	52
AAEL002282	2596	3659	3453	3583	2951	4071
AAEL002284	1011	1539	1333	1662	1066	1573
AAEL002285	1566	1997	1895	2061	1809	2097
AAEL002286	2817	4584	3702	3608	4030	4825
AAEL002287	12285	20698	20304	18808	14998	21505
AAEL002288	2067	3879	1822	2494	2398	2333
AAEL002290	2847.28	5048.43	3040.56	4457.17	2808.02	2710.57
AAEL002291	148	121	202	519	172	145
AAEL002292	111	139	150	91	124	105
AAEL002293	817	1577	1553	1488	1330	1944
AAEL002295	6159	9200	6636	4998	3794	4794
AAEL002296	21708	37324	23686	30450	27593	31837
AAEL002298	2560	3834	2834	3841	2763	3323
AAEL002299	12607	18264	15535	16114	16059	18318
AAEL002301	8888	14516	8590	14747	13706	13062
AAEL002302	45	104	75	56	67	65
AAEL002303	2155	2202	3394	4211	5064	5974
AAEL002304	2411	3938	3168	3147	2491	2941
AAEL002306	27373	52389	47541	34722	34285	42412
AAEL002307	40.002	51	56	127	255	94
AAEL002308	16047	31304	12373	22908	14648	11128
AAEL002309	18586	46374	24359	16840	23132	29860
AAEL002310	884	1355	1536	1437	1624	1792
AAEL002311	13567	14997	19571	22042	18071	18150
AAEL002312	5601	9870	6418	6709	6651	6765
AAEL002313	9	14	20	31	63	20
AAEL002316	116	137	107	255	200	143
AAEL002317	2878	3763	4149	13799	2250	1970
AAEL002318	3064	4841.3	4320.42	3845.31	4430.59	5725.36
AAEL002320	141	35	40	1215	147	60
AAEL002321	11519	11891	17909	21652	24467	26786
AAEL002322	1018	1087	854	2054	1319	921
AAEL002324	2089	3814	2762	2399	2019	2606
AAEL002329	3351	5159	4109	4075	4399	5007
AAEL002331	6715	8912	7463	8822	7588	8091
AAEL002334	20162	30198	15292	27227	18623	16677
AAEL002335	15707	28803	22925	19506	16559	17515
AAEL002337	1542	2167	1747	2328	2078	1911
AAEL002341	374	427	510	724	618	581
AAEL002343	1168	2173	1161	1525	1962	2029
AAEL002345	14395	19831	22998	28778	23421	30495
AAEL002346	46464	89237	71451	66710	56835	78077
AAEL002347	80	149	83	84	152	111
AAEL002348	9672	10606	18981	20885	20837	21897
AAEL002349	4045	5801	5365	6091	5655	6221
AAEL002350	10354	17184	12679	14848	12136	14905
AAEL002351	60185	59248	97908	102969	94525	129045
AAEL002353	81	164	121	143	176	305
AAEL002354	1193	1882	1910	1850	1556	2233
AAEL002355	46	43	63	77	72	47
AAEL002356	3	2	5	12	17	7
AAEL002357	84256	121416	158482	124094	147277	207376
AAEL002358	17702	31222	32977	23324	25961	36179
AAEL002360	15	17	26	18	34	42
AAEL002361	129	222	305	337	628	327
AAEL002362	962	1313	1401	1514	1501	1675
AAEL002366	1343	1784	1825	2334	1915	1881
AAEL002367	1470	2372	2261	1528	1574	1915
AAEL002369	7918.68	13118.6	10357.8	16555.2	8857.12	9549.35
AAEL002370	8871	12841	13056	16680	12181	15663
AAEL002371	1314	1795	1715	2548	1993	2306
AAEL002372	195161	251514	143496	220612	163401	148622
AAEL002373	1058.3	1925.37	2099.28	1662.53	2510.53	2213.74
AAEL002374	3788	5485	4179	6229	4675	4788
AAEL002375	3947	4909	2773	7199	3761	3252
AAEL002377	6026	8184	6594	10522	5542	6030
AAEL002378	1140	2042	1326	508	273	375
AAEL002380	3989	10037	10966	6029	1840	5965
AAEL002383	8	7	6	20	11	16
AAEL002384	2452	3591	2421	4516	2265	2465
AAEL002385	1183	1940	1070	1126	774	894
AAEL002386	6671	10209	6253	8153	7270	6641
AAEL002387	2562	3390	2583	3046	2415	2577
AAEL002388	3646	4567	2684	7354	3753	3101
AAEL002389	55.786	270.331	250.592	165.845	1068.8	131.735
AAEL002390	8010	15159	8559	8249	5182	6460
AAEL002391	353	393	533.999	637	497.999	691
AAEL002392	7610	18267	17016	11904	6535	10747
AAEL002394	298	484	914	447	294	581
AAEL002395	1361.77	2933.29	2917.11	6829.93	4423.1	7923.91
AAEL002397	5032	10758	7552	6900	6184	6982
AAEL002399	22118	33625	23050	28249	20363	22810
AAEL002401	2951	5227	4037	4367	3211	3650
AAEL002402	6321	9133	8696	10641	8211	10876
AAEL002404	1875.71	2332.36	2475.04	5461.42	4071	3664.87
AAEL002406	1031	2078	691	1299	497	899
AAEL002407	15030	23582	20571	28261	21695	23013
AAEL002408	1022	2358	3545	1589	949	1866
AAEL002410	326	323	498	395	466	445
AAEL002411	21340	35982	28293	24688	27817	30802
AAEL002412	5911	10244	5468	8230	8625	6513
AAEL002413	477.179	680.803	439.147	583.899	276.928	394.05
AAEL002415	3964	6396.38	5761.74	4953.91	5235.02	5660.04
AAEL002416	4460	8847	4850	7807	6960	8148
AAEL002417	32418.1	52007.9	45447	34750	26216.1	53057.8
AAEL002418	707	1161	1115	850	940	1151
AAEL002419	14321	18904	21179	24658	27950	27211
AAEL002422	2922	604	532.001	29735	1298	488
AAEL002423	136	172	174	189	245	178
AAEL002425	596	669	724	600	599	595
AAEL002426	2687	4290	3746	4025	3921	4461
AAEL002427	1035.72	1793.74	1288.02	1372.59	1242.44	1456.93
AAEL002428	21999.6	40130.4	26170.9	21924.7	22892.3	26618.3
AAEL002430	1167	2055.02	1515.06	1848.11	1312.65	1323.72
AAEL002432	56	33	69	68	102	57
AAEL002433	866.601	1292.24	1139.48	1401.64	1728.73	1686.34
AAEL002435	20148	31286	27694	35180	26254	32641
AAEL002436	24927	33685	30090	29730	24963	32662
AAEL002437	4892	7541	6113	7140	6827	6825
AAEL002438	135	215	169	210	191	247
AAEL002439	0	2	3	11	6	6
AAEL002440	51	113	371	36	33	44
AAEL002442	192	226	194	328	262	325
AAEL002446	28138	29362	46247	54829	56569	82194
AAEL002447	332	643	280	251	231	269
AAEL002449	841	1467	1854	570	489	591
AAEL002450	2326.84	3353	3162	3939.95	4271	3804
AAEL002451	3249	6517	3064	8080	2299	2249
AAEL002453	2458	3092	3567	4124	4094	4483
AAEL002454	445	669	553	626	713	671
AAEL002455	7086	11781	10645	29328	3944	5987
AAEL002456	5510	12307.2	7649.57	5664	7644	8180.55
AAEL002458	6	3	1	5	9	5
AAEL002462	788	1044	1209	1523	1263	1238
AAEL002463	32100	58565.4	41202.4	49810.4	33022.4	39384.7
AAEL002464	5446	9638	9009	6223	6476	9319
AAEL002465	4637.98	7045.76	4293.22	6308.59	4704.53	4376.44
AAEL002467	45	208	55	264	206	84
AAEL002469	19415	28951	33263	27266	29387	39627
AAEL002472	353.629	391.62	409.353	420.418	591.102	537.877
AAEL002474	6213.11	10559	7504.8	10673.4	4767.36	5572.65
AAEL002476	47	80	155	62	74	49
AAEL002481	153	485	157	120	146	98
AAEL002483	1312	1829	1210	2089	1360	1063
AAEL002485	75	84	109	68	110	61
AAEL002486	3352	4682	3076	3686	3351	3112
AAEL002487	11849	20020	15288	19476	21344	17794
AAEL002488	3603	5984	4146	4890	3479	4154
AAEL002490	42	75	24	37	44	31
AAEL002493	2018	2984	2607	2527	1933	2583
AAEL002499	11507	21908	17054	16762	19643	22125
AAEL002501	19703	28606	17082	25300	19361	19080
AAEL002502	9004	16425	12931	9022	10176	12161
AAEL002503	1164	2142	1559	1575	1419	1689
AAEL002504	52144.3	85753.2	59993.6	55617.8	38648.6	62179.8
AAEL002506	7646	11713	9293	9719	8062	9287
AAEL002508	6134	10896	8030	10260	5511	7017
AAEL002510	15056.2	18960.6	8680.24	20090.9	11583.6	9204.82
AAEL002512	3443	5344	5033	4349	4386	4588
AAEL002514	3215	4251	3877	5499	4847	4431
AAEL002518	11009	19533	18458	17079	25054	30693
AAEL002520	1131	2588	1288	1278	1511	2022
AAEL002523	970	1746	1488	1164	1204	1438
AAEL002524	499	1214	648	600	877	1128
AAEL002525	7618	14161	8471	8934	7715	9189
AAEL002526	11946	16797	13710	14571	11740	13698
AAEL002527	52000	67661	48378	80993	54713	59810
AAEL002529	2156	2767	2336	3834	3478	3635
AAEL002531	2113	2906	2562	3187	2695	3012
AAEL002534	266001	308419	153627	257956	175415	155750
AAEL002537	220	279	257	633	242	178
AAEL002538	5921	10082	7199	6803	5899	6251
AAEL002539	23034	41638	30021	28423	24542	22481
AAEL002541	440	614	621	547	714	822
AAEL002542	26051	43156	27773	25076	16650	22517
AAEL002543	86194.3	113899	117347	129656	123458	106211
AAEL002544	2655	3692	3326	4302	4410	4461
AAEL002546	9385	17312	11769	7675	8431	10794
AAEL002547	8148	13327	11305	11398	15352	16201
AAEL002548	14088	22425	13437	33797	17783	15526
AAEL002549	6504	10423	7189	7233	6384	5493
AAEL002550	7330	11348	7493	10690	9220	7806
AAEL002551	44807	71391	52283	77358	43398	54046
AAEL002554	2596	1522	1271	15897	2198	1491
AAEL002555	5615	8945	11831	8181	6754	5931
AAEL002556	1415	1945	1130	1845	1190	995
AAEL002557	17315	23541	20010	28154	29709	31311
AAEL002559	5522	10275	5343	8174	6384	7118
AAEL002560	10400	18943	18483	11792	7461	12356
AAEL002562	4520	5899	4594	5800	5461	5250
AAEL002563	5145	7130	6073	7478	7915	6601
AAEL002564	43	53	51	43	41	51
AAEL002565	348428	507961	807406	505515	470372	718547
AAEL002566	186	184	173	332	298	269
AAEL002567	621.334	829.705	1042.49	969	1122.08	1424.39
AAEL002569	1421	1098	1292	5184	2033	1679
AAEL002571	5950	8918	9973	8395	10884	16600
AAEL002572	310755	387197	260899	389791	234206	258928
AAEL002574	9	11	7.334	33.772	33.865	13.382
AAEL002575	442	572	501	753	892	677
AAEL002577	20.004	29	34	94	75	33
AAEL002578	90	90	89	156	111	1112
AAEL002579	2254	4418	4125	1816	2312	4565
AAEL002580	6113	14068	6802	7970	7006	9263
AAEL002581	2327	2539	2499	6887	2273	2432
AAEL002583	11134	17408	8617	11381	10760	7776
AAEL002585	1439	3013	1225	1420	1280	1787
AAEL002586	174	32	64	1225	195	115
AAEL002587	7811	15565	13807	19424	16323	14206
AAEL002588	19	26	51	66	73	293
AAEL002590	1631	3032	2104	2340	1939	1949
AAEL002591	6378.38	12417.9	10658.2	1587.73	314.718	734.246
AAEL002592	408	655	451	536	372	421
AAEL002593	15574	27594	19469	21493	21298	23234
AAEL002595	16503	33840	22031	19116	16777	19935
AAEL002597	5713.51	9072.1	7708.97	8315.65	7724.37	10365.3
AAEL002598	101	258	141	119	100	100
AAEL002599	2092.78	2911.09	1860.94	1848.58	1488.7	1843.35
AAEL002600	15923	28243	20662	22502	20343	20598
AAEL002601	4937	8600	5525.23	5753.67	7015.49	6539.72
AAEL002602	379.32	1822.5	484.065	676.067	864.208	513.076
AAEL002605	804.622	1780.12	1428.78	243.269	88.282	117.754
AAEL002606	24064	45107	26516	9969	4696	5532
AAEL002607	803	1140	719	1428	901	838
AAEL002610	11605	24547	10891	10024	8854	13915
AAEL002612	469	425	404	364	267	425
AAEL002613	8	12	12	24	34	9
AAEL002614	9992	13992.8	14809.7	15125.7	18614	20615
AAEL002615	375	642.718	290	371.23	339	632
AAEL002617	7036.15	17361.7	13840	7710.29	4336.18	5104.64
AAEL002618	16	12	13	15	14	4
AAEL002619	5	1	9	8	24	12
AAEL002622	1252.41	1533.16	1151.3	2192.72	2418.2	1543.46
AAEL002623	8	10	15	40	36	25
AAEL002624	4445	8560	3543	2897	2523	3515
AAEL002625	8	9	20	25	75	40
AAEL002626	9	16	9	35	10	10
AAEL002627	10	14	19	29	78	31
AAEL002629	7861	15620	9591	8624	6286	7450
AAEL002630	6	3	8	9	25	6
AAEL002631	1	3	0	5	13	0
AAEL002632	491	1127	672	571	490	441
AAEL002633	1931.77	3270.86	1887	2269.45	3149	1908
AAEL002636	4493	6514	5762	5651	5956	6355
AAEL002638	7518.24	14543.1	5907	7129.55	9384	6010
AAEL002639	84755.1	113287	64128.6	85518.8	55674.6	60958.1
AAEL002641	18.295	15.779	27.9	30.199	91.146	28.08
AAEL002642	782.593	2008.94	2471.89	805.455	703.713	1620.59
AAEL002643	316.319	774.465	517.639	592.982	706.789	780.623
AAEL002644	3303	4418	2943	5042	4532	3744
AAEL002645	10182	15998	15764	13814	13265	17562
AAEL002646	7113	11066	11019	14697	10427	15059
AAEL002647	1226	1557	1850	2386	1807	1998
AAEL002651	7728	12696	10679	10037	9078	11875
AAEL002652	3872	131	180	39967	1126	278
AAEL002654	231	235	345	446	384	324
AAEL002655	15959	19057	25218	31458	25469	30075
AAEL002656	1023	2613	21	430	85	58
AAEL002657	4	5	3	7	14	9
AAEL002658	3776	6836	4107	6498	5487	5833
AAEL002661	170	1045	304	747	611	406
AAEL002662	65	83	77	137	104	72
AAEL002665	1496	2492	1420	618	510	713
AAEL002666	7915	14245	11939	3828	3066	6954
AAEL002668	1979	3610	2219	3488	2512	3173
AAEL002669	24658	34833	26965	21236	20802	26937
AAEL002670	399.541	706.893	347.998	1497.69	1321.92	948.659
AAEL002671	36	49	77	63	53	60
AAEL002672	208	469	195	118	237	206
AAEL002673	8775	18662	15652	16713	19222	17422
AAEL002674	14	9	20	21	48	14
AAEL002675	3296	5154	2238	2350	1870	2258
AAEL002676	1908	3666	4363	3148	2430	2638
AAEL002677	23	19	26	40	52	32
AAEL002678	4369	7233	6694	6677	7080	7222
AAEL002680	2454	4555	2410	2674	2268	2276
AAEL002682	4	8	14	21	27	18
AAEL002683	7280	13238	7852	7034	6172	6269
AAEL002684	3428	8454	7986	3632	3825	7919
AAEL002686	664	1240	638	360	474	566
AAEL002687	12628.6	25992.5	19780.5	19336.4	18874.2	20637.9
AAEL002688	12723.4	19353.5	18355.5	37792.6	25037.8	35259.1
AAEL002689	1	6	6	8	15	2
AAEL002690	179	239	258	255	357	280
AAEL002692	13276	21862	16207	14192	19561	21222
AAEL002693	3756	1304	32	293	2308	1340
AAEL002694	6651	10301	10146	9066	8657	12341
AAEL002696	440	917	321	531	601	442
AAEL002699	18	26	19	33	46	32
AAEL002700	8236	14016	10045	9287	7790	9403
AAEL002701	8103	10431	8992	9930	8007	8025
AAEL002703	3195	4455	3923	4320	4470	4662
AAEL002704	4402	6418	61	1133	121	245
AAEL002711	650	1349	2675	1202	628	983
AAEL002713	118	156	172	151	287	177
AAEL002714	583	389	381	2417	477	426
AAEL002716	2479	3374	3627	4914	4606	4690
AAEL002718	3290	5765	5124	4980	4135	5380
AAEL002719	1482	1624	970	5647	866	814
AAEL002720	12194	20739	9550	5214	3789	6054
AAEL002721	10996	16016	10077	9506	10039	9483
AAEL002722	1431	2276	1628	1389	1104	1249
AAEL002723	7351	11447	7827	9924	7898	7739
AAEL002724	2638	6885	7117	2112	2239	3789
AAEL002725	35	61	69	42	20	68
AAEL002726	627	1256	866	709	773	1049
AAEL002728	2460	3919	2991	3595	2432	2836
AAEL002730	464	706	353	318	297	343
AAEL002731	364	510	171	124	139	123
AAEL002733	1412	2320	2183	2120	3031	3589
AAEL002737	36064	57286	49075	48253	43152	51214
AAEL002739	2186	3207.95	3426	4219	4338.84	4328
AAEL002740	3092	5542	2922	4659	5022	4026
AAEL002741	3314	7959	7271	4833	2879	3115
AAEL002742	13	16	9	88	36	15
AAEL002745	1129	2482	3357	983	1060	2161
AAEL002748	12816	17218	13290	29649	16051	21399
AAEL002751	909	1469	1432	1373	844	1230
AAEL002752	1219	1976	1385	1939	1346	1225
AAEL002753	637	744	690	1602	866	901
AAEL002754	1592	3735	4072	1233	1161	2550
AAEL002756	6091	17075	9516	4451	3842	6425
AAEL002757	200	201	264	418	413	394
AAEL002758	1160	1566	989	1591	1097	1143
AAEL002759	84033	139216	112441	102562	86190	103557
AAEL002760	17566	21569	14004	21153	30759	19806
AAEL002761	142474	215010	180430	180514	157930	187572
AAEL002764	72668	123451	93789	96416	72128	92718
AAEL002765	4030	7972	4698	3604	4305	4086
AAEL002766	1357	2108	1587	1753	1523	1618
AAEL002769	7525	11785	8676	20896	6589	5314
AAEL002771	8324	12827	7701	20493	7139	7142
AAEL002772	1497	2527	1887	2073	1907	2077
AAEL002773	243	364	463	444	776	471
AAEL002775	3349	4573	4107	4821	6148	5363
AAEL002777	2766	4931	3869	3857	4262	4313
AAEL002779	2214	3330	3151.99	2481	2274	3038
AAEL002780	461	439	520	462	383	681
AAEL002781	6927	11501	7421	5497	5025	6832
AAEL002782	4962	7328	6130.01	6866.02	6834.51	7148.24
AAEL002783	4335	6255	4792	5494	3554	4218
AAEL002784	4760	5056	2441	8465	3386	2469
AAEL002785	1502	1241	1963	3650	3162	2794
AAEL002786	9381	15859	15151	13660	8707	9251
AAEL002788	6604	10759	8229.01	12736	7539	8227
AAEL002789	2949	4891	4012.99	4591.98	3695.49	3891.76
AAEL002790	1074	1389	1161	1489	1383	1193
AAEL002791	19055	26630	30626	24705	27864	46296
AAEL002792	2430	1850	2360	5067	6711	5816
AAEL002796	7659	9071	7860	11844	13393	11150
AAEL002797	4842	7929	6316	5768	5404	6693
AAEL002800	55111	61778	80294	103805	91753	103531
AAEL002801	1426	1591	1654	2759	2569	2011
AAEL002803	75	72	99	191	224	152
AAEL002804	18994	30291	17980	23962	13584	16123
AAEL002805	3362	5135	2606	3940	2772	2325
AAEL002808	1801	2424	1772	3009	1510	1721
AAEL002809	2014	2647	2078	3139	3063	2658
AAEL002810	1176	1390	2306	3502	2992	2495
AAEL002811	45	60	42	84	52	1049
AAEL002812	2051	3186	3189	2557	2509	3141
AAEL002813	43845	63033	46157	53358	36367	46713
AAEL002814	4784.07	7152.89	4881.21	6543.91	6385.27	7134.1
AAEL002815	6224.57	13565.5	6194.71	5705.53	4561.07	4596.79
AAEL002816	3245	4221	3816	6373	6480	5330
AAEL002817	29914	42273	28298	42409	33441	26830
AAEL002818	8500	11578	12734	11137	10140	16948
AAEL002819	3113	4208	4336	5137	6071	5708
AAEL002820	504.488	638.591	629.557	1697.9	779.201	680.393
AAEL002822	697	947	701	1140	798	803
AAEL002825	12148	19530	14039	15077	12522	14555
AAEL002827	268552	338076	226541	325151	269894	212609
AAEL002828	1929	3035	2404	2875	2088	2601
AAEL002831	473	863	748	625	565	889
AAEL002832	126568	174885	79779	130246	79045	84110
AAEL002833	39984	84436	55611	53585	59585	65302
AAEL002834	49200	81166	65582	61652	54928	76679
AAEL002835	11330	18088	12442	17595	12742	11683
AAEL002836	4082	5487	4857	5993	5520	5471
AAEL002837	1848	2743	2145	2657	2411	2377
AAEL002838	618.964	888.363	887.481	859.362	1018.62	1012.99
AAEL002840	2793	4156	3271	6794	6512	5381
AAEL002843	1691	2069	1857	4309	2266	1780
AAEL002844	4094	5512	5913	5534	6142	7716
AAEL002846	5122	6297	5584	9183	9324	8840
AAEL002847	683	768	835	1286	1513	1323
AAEL002848	2532	4310	2455	2234	1461	1767
AAEL002849	585	731	695	1144	945	945
AAEL002850	3759	6096	5466	4397	3545	3827
AAEL002851	122156	179712	82324	230846	90822	65595
AAEL002852	486	839	659	704	558	719
AAEL002853	376	393	204	635	500	414
AAEL002854	592.036	822.637	684.519	856.639	1078.38	985.005
AAEL002855	293.019	371.535	397.179	483.703	502.015	453.035
AAEL002856	3540	5175	4578	5029	4507	4981
AAEL002859	160003	273754	298388	210728	158020	251733
AAEL002860	15310	25146	14240	14772	11691	13495
AAEL002861	6678	13574	9532	15436	8848	8668
AAEL002863	1478	1990	1687	2610	1919	2014
AAEL002864	4836	6692	6382	7893	8381	7722
AAEL002866	41652	53369	52897	73167	73588	67234
AAEL002867	2984.98	3661	1856	4913	1701	1765.7
AAEL002869	5875	10791	8497	8140	7683	6519
AAEL002870	4835	7669	5075	8629	5118	5232
AAEL002874	758	1066	972	1490	983	809
AAEL002876	7895	22613	13906	6070	8207	13842
AAEL002877	7610	13368	12459	10761	7702	6864
AAEL002878	7	5	2	15	16	5
AAEL002879	89386	158041	166219	90313	104604	171335
AAEL002880	2239	3500	2158.72	2425	2268	3108.01
AAEL002881	85115	132807	106243	116554	88324	119212
AAEL002882	96	101	164	198	253	202
AAEL002886	23738	39022	23367	70292	41870	48325
AAEL002887	63919	104125	100262	64041	88020	107273
AAEL002888	4005	4667	4832	7461	7667	6181
AAEL002890	6099.04	9339.8	6579.85	7876.4	7565.28	6886.51
AAEL002891	586	836	630	915	671.004	780
AAEL002892	7640	14602	10922	10869	6357	8247
AAEL002893	1415	2340	2029	2086	3357	2245
AAEL002895	7148	8754	10043	13663	12791	13025
AAEL002896	5947	11514	8430	6454	8972	10231
AAEL002897	141.883	160.694	120.614	141.238	131.63	142.982
AAEL002898	3854	5263	3946	4158	2717	3737
AAEL002900	3679	6233	4440	4691	4443	4660
AAEL002902	1177	1689	2175	1314	1248	1196
AAEL002903	3240	6313	4667	7074	3701	3846
AAEL002904	9844	19560	19473	3470	1832	4908
AAEL002905	1324	1994.66	1792.94	2382.8	2316.4	2143.82
AAEL002906	16066	24697	21112	26144	19734	22254
AAEL002907	11	8	8	26	52	30
AAEL002908	2	14	1	10	8.769	4.61
AAEL002909	10.017	4.466	14.121	15.585	27.966	15.061
AAEL002910	1847	2632	2211	3418.36	2341	2522.02
AAEL002912	2350	3396	2445	3142	1750	1978
AAEL002913	15865	25798.4	25327.3	27027.3	21814	32585.4
AAEL002915	30.573	30.822	34.611	36.717	64.12	27.406
AAEL002916	19	21	41	81	192	89
AAEL002917	13623	23830	13992	9889	7233	9934
AAEL002918	1230.49	2031.87	1954.45	3078.9	1921.12	1555.82
AAEL002919	11029	16617.4	21402	12167.1	8962.13	11724.3
AAEL002921	269	193	145	1635	229	132
AAEL002922	4533.85	5742.61	7040.07	9342.11	12104.1	9790.23
AAEL002924	22993.2	34928.4	42007.9	32466.9	30750.9	50131.8
AAEL002925	3838	6121	5307	7124	5145	5891
AAEL002929	23	32	51	36	71	19
AAEL002930	365	535	614	622	726	654
AAEL002932	28.501	67.999	122.763	175.836	55.634	29.603
AAEL002933	4938	7469	5481	5505	5399	6026
AAEL002934	730	1101	926	1174	767	1062
AAEL002935	3134.39	5134.23	4810.17	4215.1	3631.11	4183.81
AAEL002938	13408	22206	18156.5	16291.8	18902	20356
AAEL002940	2122	4030	3948	1150	1008	756
AAEL002943	3702	5954	6302	5655	5183	4208
AAEL002944	10990	16852	15437	18275	20639	18871
AAEL002948	586	1083	783	827	586	798
AAEL002949	1.06	10	7.613	20.491	28.216	3.132
AAEL002950	6384	11405	9095	10787	11696	10832
AAEL002951	804	1330	897	559	373	434
AAEL002953	1416	2483	2034	1804	1726	1900
AAEL002955	23	19	32	66	125	33
AAEL002959	565	1765	565	536	644	916
AAEL002960	6	4	7	13	39	7
AAEL002961	148	158	265	364	180	277
AAEL002962	85	104	123	227	302	165
AAEL002964	3087	5571	4023	2991	3085	2664
AAEL002965	10	13	5	34	41	21
AAEL002967	268	476	319	722	206	207
AAEL002968	332	20	30	2408	144	23
AAEL002969	7817	13695	7897	6316	5537	4982
AAEL002972	3731	4860	6885	8018	6334	6092
AAEL002974	3318	4618	3432	3762	2824	2290
AAEL002978	10034	12372	8776	22764	8447	9232
AAEL002979	755	1251	843	2004	557	717
AAEL002980	1408	1856	1394	2704	1051	1345
AAEL002983	31183	45068	50904	69486	56191	61807
AAEL002986	29017	46457	65799	52999	36586	64411
AAEL002988	24277.4	34608.5	41396.8	45806.8	47429.8	48275
AAEL002989	1281	1652	1444	2233	1998	1742
AAEL002993	1455	2130	1417	2101	1264	1455
AAEL002994	526	625	572	853	1232	912
AAEL002995	30603	46101	51280	40012	36464	37158
AAEL002996	1529	3040	2254	2154	2330	2711
AAEL002997	1146	1316	1774	2807	3377	2440
AAEL002998	2325	3044	2799	3845	2603	2540
AAEL002999	3676	4703	5071	4911	3588	7154
[truncated: 16,825 more rows]
