# Supplementary material for: Odor-evoked transcriptomics of Aedes aegypti mosquitoes
Source: PLoS One. 2023 Oct 24;18(10):e0293018. doi: 10.1371/journal.pone.0293018 (PMC10597520; doi:10.1371/journal.pone.0293018)
Supplement: S4 Table — (XLSX) [file pone.0293018.s004.xlsx]

## Sheet: DeSeq2 DE OCTvCON
	baseMean	log2FoldChange	lfcSE	stat	pvalue	padj
AAEL010384	2265.16	2.18689	0.151296	14.4544	2.35202e-47	3.69009e-43		Upregulated	245
AAEL014411	18874.2	-2.59786	0.202339	-12.8391	9.89563e-38	7.76262e-34		Downregulated	589
AAEL010075	6647.01	-2.77384	0.234974	-11.8049	3.68392e-32	1.92657e-28
AAEL006454	14035.4	-3.13989	0.276238	-11.3666	6.1315e-30	2.40493e-26
AAEL023854	22060.1	-2.36746	0.230724	-10.261	1.05606e-24	3.31371e-21
AAEL008094	454.111	-12.3705	1.2094	-10.2286	1.4761e-24	3.85975e-21
AAEL015566	16097.3	-2.29872	0.225635	-10.1878	2.24815e-24	5.03874e-21
AAEL028088	4187.1	1.94515	0.191418	10.1618	2.93682e-24	5.75948e-21
AAEL022261	24105.4	-2.8121	0.294636	-9.5443	1.3703e-21	2.38874e-18
AAEL014244	671.109	2.34445	0.248065	9.45098	3.35678e-21	5.26645e-18
AAEL025894	172.946	2.51256	0.267592	9.38952	6.02742e-21	8.59675e-18
AAEL013691	269.989	11.4038	1.22337	9.32161	1.1459e-20	1.49817e-17
AAEL001306	96419.1	-1.55371	0.171503	-9.05936	1.3122e-19	1.58363e-16
AAEL016981	340.92	-2.43036	0.272102	-8.93179	4.19157e-19	4.69725e-16
AAEL002605	766.612	-3.347	0.377326	-8.87032	7.29329e-19	7.62829e-16
AAEL008889	2665.43	-2.90129	0.327557	-8.85734	8.19456e-19	8.03528e-16
AAEL006749	8009.48	-2.29508	0.259744	-8.83593	9.92731e-19	9.16174e-16
AAEL000073	23400.4	-3.02815	0.347734	-8.70825	3.08597e-18	2.68977e-15
AAEL007954	3948.27	-2.22145	0.257367	-8.63145	6.05805e-18	4.92955e-15
AAEL014615	61477.6	-2.79989	0.324541	-8.62726	6.28409e-18	4.92955e-15
AAEL020149	2611.1	2.03032	0.237318	8.55529	1.17574e-17	8.78392e-15
AAEL020246	601.166	1.82726	0.218141	8.3765	5.45246e-17	3.88835e-14
AAEL010951	8027.58	1.37364	0.164966	8.32681	8.30486e-17	5.66499e-14
AAEL009481	4142.55	-1.82478	0.219864	-8.2996	1.04467e-16	6.42689e-14
AAEL011126	26361.8	-2.07772	0.250126	-8.3067	9.84013e-17	6.42689e-14
AAEL000051	10137.5	-2.9395	0.354273	-8.2973	1.06507e-16	6.42689e-14
AAEL013018	24007.9	-1.92825	0.233642	-8.25302	1.54441e-16	8.97417e-14
AAEL011130	2134.9	-1.49579	0.182114	-8.21349	2.14855e-16	1.20388e-13
AAEL014246	165041	1.32606	0.162315	8.16966	3.09264e-16	1.67312e-13
AAEL001294	23556.8	-1.69998	0.208439	-8.15578	3.46933e-16	1.81434e-13
AAEL014082	45106.5	-2.59756	0.31888	-8.14588	3.76535e-16	1.90563e-13
AAEL010557	288.5	-2.01689	0.249844	-8.07262	6.88063e-16	3.37344e-13
AAEL004582	1423.59	-1.74603	0.216975	-8.04715	8.47468e-16	4.02907e-13
AAEL002940	2222.06	-1.97247	0.245514	-8.03404	9.43115e-16	4.35192e-13
AAEL002378	973.084	-2.15928	0.271392	-7.9563	1.77255e-15	7.94557e-13
AAEL009449	44935.6	-2.41885	0.305453	-7.9189	2.39629e-15	1.04432e-12
AAEL000599	1629.8	-1.90266	0.24043	-7.91356	2.50137e-15	1.06065e-12
AAEL002606	19930.4	-2.44246	0.311379	-7.844	4.36412e-15	1.80181e-12
AAEL002591	5559.83	-3.68897	0.470745	-7.83644	4.6351e-15	1.86462e-12
AAEL026057	1333.69	-2.00759	0.257261	-7.80372	6.01084e-15	2.3576e-12
AAEL022219	3441.36	1.46636	0.189589	7.73439	1.03901e-14	3.97585e-12
AAEL007373	2720.09	-2.20286	0.286971	-7.67627	1.6379e-14	6.11832e-12
AAEL008125	9236.48	-1.99041	0.25948	-7.67074	1.71005e-14	6.2393e-12
AAEL012266	16288.4	1.48687	0.195316	7.61264	2.68554e-14	9.57579e-12
AAEL002107	10394.1	1.64142	0.216048	7.59745	3.02014e-14	1.05296e-11
AAEL003626	28794.1	1.60787	0.211886	7.58837	3.23944e-14	1.10486e-11
AAEL011957	1435.46	-1.76775	0.235369	-7.51058	5.88663e-14	1.96501e-11
AAEL000071	1827.67	-2.02359	0.271777	-7.44578	9.63747e-14	3.15005e-11
AAEL006479	3619.15	1.42262	0.192077	7.4065	1.29673e-13	4.15191e-11
AAEL022101	449.667	-2.97264	0.405205	-7.33612	2.19869e-13	6.89905e-11
AAEL021151	2266.72	-1.71988	0.236192	-7.28172	3.29579e-13	1.01387e-10
AAEL006635	6757.02	-2.2075	0.303296	-7.27837	3.37881e-13	1.01943e-10
AAEL011078	13975	-1.6327	0.224836	-7.26173	3.82175e-13	1.13131e-10
AAEL027086	297.213	2.2751	0.313682	7.25289	4.07973e-13	1.18531e-10
AAEL000715	1654.67	-1.54357	0.213849	-7.21803	5.27454e-13	1.50459e-10
AAEL004342	1536.99	-2.11433	0.294081	-7.18963	6.49654e-13	1.82008e-10
AAEL000320	221.985	-2.0096	0.280462	-7.16533	7.76004e-13	2.13592e-10
AAEL005918	14315.4	1.20911	0.169033	7.15306	8.48665e-13	2.29564e-10
AAEL027045	56.3	9.14236	1.28611	7.10852	1.17293e-12	3.11901e-10
AAEL028010	153.559	-3.47676	0.489527	-7.10229	1.22705e-12	3.20852e-10
AAEL006044	2474.14	-2.59746	0.367074	-7.07611	1.48259e-12	3.81318e-10
AAEL006113	13427.3	1.41657	0.20037	7.06981	1.55144e-12	3.9259e-10
AAEL023359	47.3624	8.89282	1.26871	7.00932	2.39482e-12	5.96386e-10
AAEL022387	2046.49	2.63703	0.385105	6.84758	7.51099e-12	1.81644e-09
AAEL000759	23458.5	1.14667	0.167516	6.84512	7.64135e-12	1.81644e-09
AAEL002665	1245.35	-1.74736	0.255194	-6.8472	7.53103e-12	1.81644e-09
AAEL018102	5119.95	-1.75477	0.25879	-6.78069	1.19604e-11	2.80071e-09
AAEL000200	7883.76	-1.50088	0.221572	-6.77378	1.2546e-11	2.89463e-09
AAEL005200	14980.2	-1.94367	0.287273	-6.76592	1.32464e-11	3.01192e-09
AAEL002904	10127.2	-2.43478	0.36458	-6.67831	2.41708e-11	5.41737e-09
AAEL011770	2323.45	-2.21686	0.33384	-6.64049	3.12646e-11	6.90861e-09
AAEL012782	3461.61	-1.51061	0.227868	-6.62931	3.37266e-11	7.34913e-09
AAEL001323	28243.5	-1.35472	0.2048	-6.61483	3.71987e-11	7.88663e-09
AAEL024010	2509.69	-1.77365	0.268091	-6.61586	3.69398e-11	7.88663e-09
AAEL004736	409.511	-2.40388	0.364745	-6.59057	4.38139e-11	9.16528e-09
AAEL008012	1819.05	-2.84491	0.434635	-6.54551	5.92913e-11	1.22397e-08
AAEL008013	7155.31	-2.84871	0.435597	-6.53978	6.1608e-11	1.25528e-08
AAEL024966	249.594	-2.83196	0.434091	-6.52388	6.85126e-11	1.37807e-08
AAEL007393	1162.33	-1.64353	0.252149	-6.51808	7.12142e-11	1.41428e-08
AAEL015019	314.07	-2.11104	0.329248	-6.41169	1.43912e-10	2.82229e-08
AAEL007598	943.737	-1.28075	0.200594	-6.38482	1.71605e-10	3.32383e-08
AAEL015450	4886.28	-1.6342	0.256582	-6.36912	1.9011e-10	3.63736e-08
AAEL014316	5680.8	-1.14541	0.18046	-6.34719	2.19276e-10	4.14485e-08
AAEL007063	101.997	2.1297	0.335753	6.34306	2.25246e-10	4.20701e-08
AAEL024330	3645.62	-2.8734	0.454176	-6.32662	2.50588e-10	4.62527e-08
AAEL022094	608.356	1.4682	0.232484	6.31527	2.69688e-10	4.91154e-08
AAEL014419	17244	-1.55204	0.24582	-6.31375	2.72359e-10	4.91154e-08
AAEL013276	887.208	1.37907	0.218512	6.31119	2.7689e-10	4.9365e-08
AAEL001022	5122.47	-1.48563	0.236797	-6.27387	3.52193e-10	6.20849e-08
AAEL012770	4594.91	-1.91244	0.305294	-6.26425	3.74617e-10	6.5304e-08
AAEL015567	70823.1	-2.06813	0.330459	-6.25835	3.89069e-10	6.7078e-08
AAEL003728	3868.23	1.83378	0.293215	6.25406	3.99908e-10	6.81974e-08
AAEL014618	1160.19	-1.28734	0.205907	-6.25202	4.05167e-10	6.83513e-08
AAEL005160	4392.08	-1.13556	0.181701	-6.24961	4.11489e-10	6.86793e-08
AAEL006131	1904.2	-1.15773	0.185317	-6.24731	4.17576e-10	6.89615e-08
AAEL017460	3375.54	-1.1539	0.185186	-6.23101	4.63437e-10	7.57382e-08
AAEL003738	2893.84	2.22087	0.357746	6.20794	5.36822e-10	8.54534e-08
AAEL007046	4598.98	1.47734	0.23797	6.20811	5.3626e-10	8.54534e-08
AAEL000340	1491.68	-1.83952	0.296351	-6.20724	5.39224e-10	8.54534e-08
AAEL012767	1391.43	-2.16306	0.349814	-6.18345	6.27162e-10	9.83955e-08
AAEL009124	2291.18	1.60626	0.260321	6.17031	6.81578e-10	1.04836e-07
AAEL014069	1502.82	1.0628	0.172224	6.17106	6.78326e-10	1.04836e-07
AAEL014372	3845.82	-1.44682	0.234892	-6.15951	7.29701e-10	1.11148e-07
AAEL020285	3831.77	-1.29297	0.210118	-6.15357	7.57555e-10	1.14282e-07
AAEL025850	35.8276	8.49034	1.3865	6.12358	9.14934e-10	1.36709e-07
AAEL025530	801.164	1.8403	0.301123	6.11145	9.87328e-10	1.46134e-07
AAEL005374	74560.5	-2.51552	0.412338	-6.10061	1.05662e-09	1.54928e-07
AAEL013517	1406.4	-2.0657	0.339697	-6.081	1.19438e-09	1.73506e-07
AAEL011264	5739.3	-1.2338	0.203299	-6.06892	1.28771e-09	1.83663e-07
AAEL000690	1502.72	-1.40561	0.231599	-6.06918	1.28564e-09	1.83663e-07
AAEL022676	3597.84	1.2737	0.211437	6.02403	1.70126e-09	2.4046e-07
AAEL002092	2420.76	-2.31773	0.384866	-6.02217	1.72096e-09	2.41072e-07
AAEL004048	12109.8	-1.72852	0.287791	-6.00615	1.89985e-09	2.63776e-07
AAEL005753	9307.71	-0.940227	0.156692	-6.00047	1.9675e-09	2.70773e-07
AAEL008620	6484.07	-1.94006	0.324827	-5.97261	2.33489e-09	3.1854e-07
AAEL000650	2446.98	-2.01881	0.338401	-5.96572	2.43551e-09	3.29402e-07
AAEL024549	20119.8	-1.69713	0.285042	-5.95397	2.6171e-09	3.50938e-07
AAEL000041	2021.95	-1.84072	0.310118	-5.93554	2.92876e-09	3.89401e-07
AAEL002951	748.363	-1.34902	0.22829	-5.90923	3.43702e-09	4.53138e-07
AAEL027772	2021	-1.95292	0.330941	-5.90111	3.61066e-09	4.72063e-07
AAEL001656	5695.04	-1.08133	0.18342	-5.89537	3.73837e-09	4.80748e-07
AAEL014274	25154.9	-1.59523	0.270589	-5.89538	3.7381e-09	4.80748e-07
AAEL001208	4218.03	-1.74693	0.296965	-5.88261	4.03848e-09	5.1512e-07
AAEL009214	4054.78	-1.52366	0.259422	-5.87327	4.27273e-09	5.34841e-07
AAEL006464	1188.55	-1.56135	0.265879	-5.8724	4.29536e-09	5.34841e-07
AAEL009479	3669.68	-1.61607	0.275135	-5.87374	4.26078e-09	5.34841e-07
AAEL011766	1837.2	-1.36774	0.233801	-5.85002	4.91522e-09	6.07204e-07
AAEL009109	1464.09	-0.985442	0.168589	-5.84522	5.05899e-09	6.20082e-07
AAEL008468	8626.65	1.66567	0.285452	5.83521	5.37229e-09	6.53234e-07
AAEL026093	980.773	-1.66713	0.285763	-5.83396	5.41274e-09	6.53234e-07
AAEL003889	2369.2	-1.2793	0.219417	-5.83043	5.5286e-09	6.62124e-07
AAEL011499	4497.17	-1.96869	0.337893	-5.82639	5.66404e-09	6.73205e-07
AAEL000111	2928.89	-1.93728	0.332769	-5.82168	5.82581e-09	6.87227e-07
AAEL008365	4020.7	-1.72033	0.295834	-5.8152	6.0561e-09	7.09061e-07
AAEL008467	356.357	1.82108	0.313521	5.80848	6.30433e-09	7.32656e-07
AAEL017061	4663.52	-1.19438	0.205706	-5.80626	6.38831e-09	7.36958e-07
AAEL010389	373.495	1.51039	0.260282	5.8029	6.51764e-09	7.46388e-07
AAEL003956	629.146	1.28623	0.222054	5.79241	6.93855e-09	7.88832e-07
AAEL021608	270.923	1.55276	0.268417	5.78489	7.25577e-09	8.18962e-07
AAEL008003	1294.01	1.32419	0.229016	5.78208	7.37809e-09	8.25076e-07
AAEL012424	1645.53	-1.20277	0.208047	-5.78124	7.41511e-09	8.25076e-07
AAEL001267	3250.37	-1.2606	0.218446	-5.77075	7.89177e-09	8.7193e-07
AAEL025460	38507.4	1.30581	0.226899	5.75502	8.66299e-09	9.50445e-07
AAEL003737	2762.69	1.1953	0.207853	5.75067	8.88886e-09	9.68454e-07
AAEL004120	4566.75	-1.58411	0.275577	-5.74834	9.01256e-09	9.75159e-07
AAEL010219	24498	-1.23007	0.214105	-5.74517	9.18305e-09	9.86801e-07
AAEL006999	81.191	3.51738	0.612555	5.74216	9.34785e-09	9.97676e-07
AAEL014567	1025.36	-1.17704	0.205335	-5.73233	9.90624e-09	1.05013e-06
AAEL005821	217.497	1.45864	0.254673	5.7275	1.01921e-08	1.07318e-06
AAEL005687	25166.3	-2.1073	0.368545	-5.7179	1.07847e-08	1.12801e-06
AAEL011416	4681.95	-2.07661	0.363581	-5.71153	1.11964e-08	1.16332e-06
AAEL009127	2173.82	1.45281	0.254529	5.70782	1.14433e-08	1.18115e-06
AAEL002449	988.158	-1.51563	0.265673	-5.70487	1.16432e-08	1.19392e-06
AAEL006360	2991.19	-3.04103	0.53415	-5.69322	1.24666e-08	1.27006e-06
AAEL000797	534.807	-1.17076	0.205844	-5.68765	1.28803e-08	1.30112e-06
AAEL011730	1823.34	-1.36845	0.240632	-5.68689	1.29374e-08	1.30112e-06
AAEL026740	1534.41	-1.31004	0.231824	-5.65102	1.595e-08	1.5924e-06
AAEL008289	60699.8	-1.39434	0.246782	-5.65009	1.60367e-08	1.5924e-06
AAEL000566	541.251	2.04551	0.36233	5.64543	1.64772e-08	1.61726e-06
AAEL026558	779.594	-1.67785	0.297213	-5.64526	1.64932e-08	1.61726e-06
AAEL013507	403.232	-1.59726	0.28338	-5.63645	1.73592e-08	1.69161e-06
AAEL010946	277.659	-1.71721	0.305369	-5.62342	1.87219e-08	1.81313e-06
AAEL012766	16231.9	-2.35027	0.41807	-5.62171	1.89074e-08	1.81987e-06
AAEL003740	1719.82	2.13777	0.380412	5.6196	1.91401e-08	1.83103e-06
AAEL027835	1433.66	2.12566	0.378479	5.6163	1.95084e-08	1.85496e-06
AAEL029073	3563.11	-1.92291	0.342478	-5.6147	1.96907e-08	1.86101e-06
AAEL000897	2247.78	-1.12395	0.20029	-5.6116	2.0046e-08	1.88325e-06
AAEL023414	255.686	-2.00444	0.357511	-5.60665	2.06277e-08	1.92636e-06
AAEL004987	33251.5	-1.13288	0.202666	-5.58989	2.27218e-08	2.10936e-06
AAEL019578	5870.35	-1.49648	0.268029	-5.58329	2.36004e-08	2.17804e-06
AAEL014363	355.673	1.71262	0.30715	5.57585	2.46327e-08	2.23861e-06
AAEL001061	85299.9	1.18025	0.211755	5.57367	2.49421e-08	2.23861e-06
AAEL012777	7037.48	-1.19479	0.214354	-5.57391	2.49086e-08	2.23861e-06
AAEL000057	130.397	-1.81211	0.325131	-5.57348	2.49702e-08	2.23861e-06
AAEL028212	453.533	-2.21029	0.396513	-5.57433	2.48486e-08	2.23861e-06
AAEL011583	432.025	-2.11555	0.380226	-5.56392	2.63783e-08	2.35141e-06
AAEL014678	18.832	-7.77685	1.3984	-5.56124	2.67865e-08	2.37431e-06
AAEL004507	1710.71	0.973305	0.175101	5.55855	2.7203e-08	2.39768e-06
AAEL008701	8751.32	-1.20598	0.217129	-5.55423	2.78844e-08	2.44401e-06
AAEL023263	360.117	1.17527	0.211701	5.55156	2.83132e-08	2.46781e-06
AAEL020317	6875.61	-1.23503	0.223353	-5.52948	3.21182e-08	2.78399e-06
AAEL010943	32481.2	-1.25818	0.227679	-5.52612	3.27392e-08	2.82223e-06
AAEL001570	14186.1	-1.12427	0.203489	-5.52497	3.29548e-08	2.82529e-06
AAEL021698	6531.3	-1.53128	0.277555	-5.51703	3.44781e-08	2.93982e-06
AAEL001392	4086.27	2.21996	0.402618	5.51381	3.51141e-08	2.94602e-06
AAEL010137	3261.26	-0.96843	0.17562	-5.51436	3.5006e-08	2.94602e-06
AAEL006961	326.303	-1.69739	0.30774	-5.51567	3.47453e-08	2.94602e-06
AAEL025609	3294.91	1.42817	0.259064	5.51283	3.5311e-08	2.94678e-06
AAEL017177	1741.09	-1.52997	0.27766	-5.51023	3.5837e-08	2.97485e-06
AAEL002720	9870.25	-1.69082	0.307034	-5.50694	3.65125e-08	3.0057e-06
AAEL006674	4935.64	-1.71961	0.312285	-5.50656	3.65918e-08	3.0057e-06
AAEL021785	574.423	-1.85342	0.337722	-5.48802	4.06467e-08	3.32139e-06
AAEL019798	36386.4	-1.51683	0.278491	-5.44661	5.13375e-08	4.17323e-06
AAEL010125	2050.76	-1.60419	0.295365	-5.4312	5.59775e-08	4.52696e-06
AAEL012713	11622.9	-1.34784	0.248641	-5.42082	5.93278e-08	4.7733e-06
AAEL005691	937.025	-1.53797	0.283783	-5.41952	5.97604e-08	4.78358e-06
AAEL014852	3315.59	-1.29816	0.239776	-5.41404	6.1619e-08	4.90731e-06
AAEL009181	1519.62	-1.21031	0.223806	-5.40785	6.3785e-08	5.00362e-06
AAEL004339	3183.38	-1.29526	0.239453	-5.40924	6.32928e-08	5.00362e-06
AAEL011690	640.519	-1.6052	0.296797	-5.40841	6.35867e-08	5.00362e-06
AAEL024161	2124.64	-1.64383	0.304159	-5.40449	6.49915e-08	5.0729e-06
AAEL012131	3668.36	-0.914866	0.169631	-5.39326	6.91894e-08	5.34736e-06
AAEL005474	7070.37	-1.52445	0.282618	-5.39404	6.88908e-08	5.34736e-06
AAEL008299	916.304	-2.23295	0.414434	-5.38795	7.12647e-08	5.48074e-06
AAEL029005	2055.06	-1.6448	0.306162	-5.37231	7.77336e-08	5.94908e-06
AAEL026519	265.498	-2.08875	0.388886	-5.37111	7.82527e-08	5.95974e-06
AAEL021532	476.615	-1.84773	0.344208	-5.36805	7.95922e-08	6.03248e-06
AAEL010944	2631.67	-1.12829	0.210649	-5.35626	8.49635e-08	6.40862e-06
AAEL008805	423.231	-1.63174	0.304856	-5.3525	8.67458e-08	6.51175e-06
AAEL027052	61119.1	-1.02363	0.191296	-5.35103	8.74563e-08	6.53382e-06
AAEL012819	13826	-0.820571	0.153396	-5.34938	8.82562e-08	6.56233e-06
AAEL014197	302.158	-1.78868	0.334638	-5.34512	9.03555e-08	6.68673e-06
AAEL011454	990.328	-1.45328	0.272112	-5.34075	9.25624e-08	6.8179e-06
AAEL026822	243.011	-3.16727	0.594302	-5.32939	9.85424e-08	7.22444e-06
AAEL011642	789.829	-1.06161	0.199401	-5.32401	1.01504e-07	7.37266e-06
AAEL001098	7725.71	-1.31619	0.24718	-5.32484	1.01042e-07	7.37266e-06
AAEL027575	4715.39	-1.42008	0.267188	-5.31492	1.06707e-07	7.71484e-06
AAEL014137	9227.68	-1.29189	0.24336	-5.30854	1.10505e-07	7.95284e-06
AAEL011727	483.355	-1.27402	0.240412	-5.29931	1.16241e-07	8.32739e-06
AAEL020853	260.06	-1.66691	0.31463	-5.29801	1.17075e-07	8.34901e-06
AAEL004409	26465.7	-1.16035	0.219146	-5.2949	1.19083e-07	8.41703e-06
AAEL014318	92840	-1.46129	0.275982	-5.29487	1.19101e-07	8.41703e-06
AAEL007342	12012.1	1.24049	0.234572	5.2883	1.23461e-07	8.68604e-06
AAEL026403	44821.4	-1.06032	0.201997	-5.24919	1.52773e-07	1.07003e-05
AAEL011521	2694.8	1.44004	0.274844	5.23948	1.61026e-07	1.12281e-05
AAEL016967	4976.38	-1.11149	0.212466	-5.23139	1.68241e-07	1.16793e-05
AAEL027016	1025.16	1.83096	0.350169	5.2288	1.7061e-07	1.17916e-05
AAEL019761	3602.12	-1.41527	0.270819	-5.22589	1.73318e-07	1.19263e-05
AAEL001677	1011.73	-1.0199	0.195286	-5.2226	1.76432e-07	1.20875e-05
AAEL013884	1377.59	-1.57732	0.302708	-5.21069	1.88142e-07	1.28337e-05
AAEL004521	27113.9	-0.93279	0.17906	-5.20936	1.8949e-07	1.28697e-05
AAEL001878	6891.27	-1.24332	0.238885	-5.20467	1.94342e-07	1.31424e-05
AAEL017201	617.355	-2.2463	0.432112	-5.19841	2.01003e-07	1.35345e-05
AAEL023398	1342.84	-1.39055	0.267861	-5.19129	2.08839e-07	1.4002e-05
AAEL021665	1292.99	-1.06641	0.205469	-5.19012	2.10164e-07	1.40309e-05
AAEL015606	263.364	-1.72256	0.33213	-5.18641	2.14391e-07	1.42524e-05
AAEL020058	167.682	-2.14116	0.413105	-5.18309	2.18235e-07	1.44468e-05
AAEL026878	11411.9	-1.2343	0.238203	-5.18172	2.19851e-07	1.44626e-05
AAEL000886	2093.94	-1.33569	0.25779	-5.18132	2.20317e-07	1.44626e-05
AAEL027236	702.47	-1.51364	0.292188	-5.18038	2.21437e-07	1.44756e-05
AAEL006143	21492.8	-0.97347	0.188047	-5.17675	2.25783e-07	1.46984e-05
AAEL017987	1197.65	-1.44582	0.280222	-5.15954	2.47553e-07	1.6049e-05
AAEL008227	7579.26	-0.92088	0.178649	-5.15469	2.54051e-07	1.64018e-05
AAEL010462	4298.96	-1.71489	0.332734	-5.15393	2.55086e-07	1.64018e-05
AAEL005710	91.8276	-2.40798	0.471273	-5.10952	3.22977e-07	2.06824e-05
AAEL005482	447.135	-1.79662	0.35196	-5.10462	3.31456e-07	2.11391e-05
AAEL001325	4416.6	-0.880194	0.17263	-5.09874	3.41922e-07	2.17183e-05
AAEL005008	19293.5	-1.24576	0.244894	-5.08694	3.63896e-07	2.30208e-05
AAEL017244	9366.13	-1.1071	0.217739	-5.08453	3.68547e-07	2.32214e-05
AAEL020005	223.503	-1.46399	0.288034	-5.08268	3.72146e-07	2.33544e-05
AAEL015458	108240	-1.47185	0.289633	-5.08176	3.73948e-07	2.3374e-05
AAEL014891	9974.37	-0.904381	0.178073	-5.07871	3.79999e-07	2.3658e-05
AAEL017513	38856	-1.18087	0.232608	-5.07665	3.8414e-07	2.38212e-05
AAEL001077	11564.5	-1.04155	0.205402	-5.07076	3.9622e-07	2.44736e-05
AAEL027610	1071.74	1.9209	0.381479	5.0354	4.76856e-07	2.93388e-05
AAEL026376	82.2563	-2.12836	0.422803	-5.03394	4.80507e-07	2.94479e-05
AAEL015432	3387.88	-1.96908	0.391567	-5.02871	4.93788e-07	3.01441e-05
AAEL001708	4239.25	-1.4391	0.286358	-5.02551	5.021e-07	3.05328e-05
AAEL017455	57044.8	-1.03293	0.205886	-5.01699	5.24881e-07	3.16725e-05
AAEL006103	24298.5	-2.05994	0.410543	-5.01759	5.23227e-07	3.16725e-05
AAEL007135	42700.8	-1.06945	0.213347	-5.01271	5.36682e-07	3.22605e-05
AAEL019526	6680.29	-1.88605	0.376354	-5.01137	5.40428e-07	3.23617e-05
AAEL020127	6927.77	-0.982755	0.196943	-4.99004	6.03681e-07	3.57998e-05
AAEL012762	13406.3	-1.36467	0.273469	-4.99023	6.03068e-07	3.57998e-05
AAEL024800	3792.35	-2.78623	0.558395	-4.98971	6.04687e-07	3.57998e-05
AAEL009629	123988	-1.14344	0.229212	-4.98855	6.08333e-07	3.58802e-05
AAEL000224	4924.25	-1.08363	0.217259	-4.98772	6.10949e-07	3.58995e-05
AAEL008327	1304.26	-0.970043	0.194579	-4.98535	6.18496e-07	3.62074e-05
AAEL003925	5054.98	-2.23904	0.449415	-4.98212	6.28918e-07	3.66806e-05
AAEL013793	916.023	-1.23765	0.248476	-4.98096	6.3269e-07	3.6764e-05
AAEL027279	302.185	-1.62334	0.326073	-4.97844	6.40995e-07	3.71091e-05
AAEL011014	1606.25	-1.30203	0.261677	-4.97573	6.50022e-07	3.74934e-05
AAEL014635	671.949	-1.10316	0.221956	-4.97017	6.6893e-07	3.84426e-05
AAEL004301	225048	-1.79781	0.362351	-4.96152	6.99436e-07	4.00491e-05
AAEL011292	6388.83	-1.20781	0.24434	-4.94316	7.68658e-07	4.38526e-05
AAEL000035	34244.7	-2.20418	0.447028	-4.93074	8.1918e-07	4.65656e-05
AAEL012772	2344.5	-0.965509	0.196006	-4.9259	8.39723e-07	4.7561e-05
AAEL010663	3995.56	1.13122	0.230215	4.91377	8.93397e-07	5.04191e-05
AAEL014964	1299.48	-1.87792	0.383823	-4.89268	9.94699e-07	5.59349e-05
AAEL011822	1441.04	-1.23922	0.253687	-4.88483	1.03521e-06	5.80049e-05
AAEL004999	15266.4	-0.828498	0.169718	-4.88161	1.05224e-06	5.87494e-05
AAEL024417	2400.52	2.45095	0.502182	4.88059	1.05767e-06	5.88433e-05
AAEL026670	26431.5	1.2818	0.263051	4.87283	1.1001e-06	6.09875e-05
AAEL011643	34332.1	-0.807733	0.165986	-4.86627	1.13724e-06	6.28244e-05
AAEL027631	24450.7	-1.73397	0.356758	-4.86036	1.17173e-06	6.4503e-05
AAEL007607	200.747	1.36041	0.2802	4.85512	1.20311e-06	6.59985e-05
AAEL013484	24704.3	-1.2544	0.258605	-4.85065	1.23055e-06	6.72688e-05
AAEL008753	8418.52	-1.04842	0.21641	-4.8446	1.26865e-06	6.91104e-05
AAEL026873	2186.51	1.1866	0.245438	4.83462	1.33398e-06	7.24183e-05
AAEL009813	6812.72	-1.3674	0.283014	-4.83157	1.35459e-06	7.32834e-05
AAEL026837	9630.84	-1.09251	0.226431	-4.8249	1.40073e-06	7.55183e-05
AAEL025307	144.976	-1.71294	0.355071	-4.82422	1.40553e-06	7.55183e-05
AAEL000671	2985.27	-1.37176	0.284848	-4.81576	1.46638e-06	7.85191e-05
AAEL012255	3038.97	-1.79216	0.372199	-4.81506	1.47154e-06	7.85271e-05
AAEL011951	206.627	-1.33791	0.278044	-4.81187	1.49523e-06	7.95207e-05
AAEL010382	34483	1.04355	0.217197	4.80462	1.55049e-06	8.21813e-05
AAEL023560	4383.27	-1.22183	0.254463	-4.80162	1.5739e-06	8.29991e-05
AAEL017381	706.504	-1.29311	0.269327	-4.80129	1.5765e-06	8.29991e-05
AAEL004313	7354.07	-1.16042	0.24184	-4.79831	1.60012e-06	8.3961e-05
AAEL019797	13420.7	-1.56026	0.325336	-4.79585	1.61988e-06	8.4433e-05
AAEL012509	2001.04	-1.65285	0.344597	-4.79648	1.61476e-06	8.4433e-05
AAEL003831	786.479	-1.22597	0.256026	-4.78844	1.68083e-06	8.73197e-05
AAEL009385	4473.77	-1.43335	0.299532	-4.78529	1.70742e-06	8.84083e-05
AAEL006585	3783.16	-1.33146	0.278538	-4.78018	1.75137e-06	9.03857e-05
AAEL025684	307.372	2.1683	0.454114	4.77478	1.79901e-06	9.25397e-05
AAEL013483	4390.35	-0.987059	0.20716	-4.76472	1.89113e-06	9.69604e-05
AAEL005111	2140.89	-0.868867	0.182403	-4.76344	1.90318e-06	9.72606e-05
AAEL021937	3401	1.93648	0.406624	4.76233	1.9137e-06	9.74806e-05
AAEL002917	13284.6	-1.11788	0.235265	-4.75157	2.01845e-06	0.000102484
AAEL028101	14113.9	-1.69183	0.356163	-4.75016	2.03256e-06	0.000102867
AAEL000211	9967.81	-0.934647	0.19683	-4.7485	2.04935e-06	0.000103384
AAEL002295	6030.42	-0.899565	0.189574	-4.74519	2.0831e-06	0.000104749
AAEL007913	8588.39	1.94353	0.409819	4.74242	2.1118e-06	0.000105675
AAEL026000	482.499	-1.74031	0.36699	-4.74212	2.11498e-06	0.000105675
AAEL008397	15765.9	-0.986772	0.208596	-4.73054	2.23924e-06	0.000111528
AAEL005929	6706.64	1.27178	0.269039	4.72713	2.27713e-06	0.000113057
AAEL001863	20117.8	-1.63219	0.345777	-4.72034	2.35445e-06	0.000116527
AAEL012425	1790.6	-1.35022	0.286404	-4.71438	2.4245e-06	0.000119616
AAEL022253	1088.6	1.7173	0.364628	4.70974	2.48036e-06	0.000121375
AAEL023997	661.623	-1.1525	0.244682	-4.7102	2.47468e-06	0.000121375
AAEL001293	909.608	-1.30644	0.277405	-4.70949	2.48336e-06	0.000121375
AAEL011263	50373.3	-1.89572	0.403123	-4.70259	2.56886e-06	0.000125164
AAEL026008	22804.7	1.20165	0.25564	4.70054	2.59472e-06	0.000126033
AAEL000311	5609.36	-1.29588	0.27637	-4.68893	2.74644e-06	0.00013299
AAEL000501	56.0953	3.17063	0.676866	4.68428	2.80948e-06	0.000135624
AAEL023047	376.434	-1.35185	0.288769	-4.68142	2.84895e-06	0.000137108
AAEL027984	1169.7	-1.53689	0.329492	-4.66442	3.09486e-06	0.000148487
AAEL015326	27189.2	-0.855682	0.183628	-4.65986	3.16431e-06	0.000151356
AAEL022163	2096.09	1.02599	0.22059	4.65112	3.30141e-06	0.000157434
AAEL004299	2238.09	-1.36	0.292514	-4.64936	3.32971e-06	0.000158302
AAEL021846	14899.6	-0.846343	0.182757	-4.63096	3.63967e-06	0.000172516
AAEL021431	170.592	1.48713	0.321474	4.62598	3.72839e-06	0.000176189
AAEL025859	802.163	-0.913404	0.197943	-4.61448	3.94071e-06	0.000185663
AAEL026166	1048.39	2.17171	0.471969	4.60139	4.19682e-06	0.000197137
AAEL012064	33013.7	-1.0839	0.235616	-4.60028	4.21928e-06	0.000197601
AAEL015247	161.686	1.4968	0.325626	4.59667	4.29292e-06	0.000200451
AAEL022913	10961.7	-1.1037	0.240257	-4.59385	4.35142e-06	0.00020258
AAEL014348	3840.83	0.666149	0.145042	4.59279	4.37368e-06	0.000203014
AAEL011809	1713.78	-0.997747	0.217278	-4.59203	4.38958e-06	0.000203151
AAEL002255	789.198	-1.27804	0.2785	-4.58902	4.45341e-06	0.000204297
AAEL010276	1905.28	-1.54254	0.336074	-4.58988	4.43505e-06	0.000204297
AAEL012377	284582	-1.82186	0.396954	-4.5896	4.44088e-06	0.000204297
AAEL011966	47195.2	-1.12134	0.244546	-4.58539	4.53129e-06	0.000207264
AAEL000256	5710.53	-1.19355	0.260544	-4.581	4.62754e-06	0.000211051
AAEL020051	16322.6	1.60924	0.351491	4.57831	4.68751e-06	0.000213166
AAEL005748	2561.23	-0.836588	0.183086	-4.56937	4.89182e-06	0.000221175
AAEL009580	169.792	-1.41535	0.309709	-4.56995	4.87844e-06	0.000221175
AAEL009695	10420.3	-0.813646	0.178271	-4.5641	5.01652e-06	0.000226161
AAEL000213	819.342	-1.47381	0.323532	-4.55536	5.22949e-06	0.000235087
AAEL025713	1273.52	1.08345	0.238202	4.54847	5.40363e-06	0.000241532
AAEL001985	11758.4	-1.37827	0.303009	-4.54861	5.40005e-06	0.000241532
AAEL027317	309.236	1.21179	0.26671	4.54348	5.53333e-06	0.000246626
AAEL002617	9248.54	-1.32424	0.29178	-4.5385	5.66547e-06	0.000251801
AAEL003058	1014.16	1.15948	0.255533	4.53751	5.69226e-06	0.000252277
AAEL006432	788.194	-1.1536	0.25465	-4.53014	5.8946e-06	0.000260508
AAEL022384	383.829	1.29108	0.285096	4.5286	5.93752e-06	0.000260693
AAEL026582	2027.73	-0.798567	0.176354	-4.52821	5.94864e-06	0.000260693
AAEL022656	7521.99	-1.33589	0.294945	-4.52928	5.91862e-06	0.000260693
AAEL004174	1699.27	-0.698744	0.154413	-4.52517	6.0348e-06	0.000263732
AAEL009538	10768.8	-0.661943	0.146387	-4.52188	6.12914e-06	0.000267111
AAEL017563	3003.41	-1.56165	0.345535	-4.5195	6.19871e-06	0.000269395
AAEL023509	367.773	-1.5758	0.348774	-4.5181	6.23982e-06	0.000269687
AAEL001820	300.234	-1.71885	0.380413	-4.51838	6.23156e-06	0.000269687
AAEL017308	269.493	1.47307	0.326477	4.51203	6.42115e-06	0.000276762
AAEL000252	874.587	-1.96937	0.436843	-4.50819	6.53826e-06	0.000281038
AAEL001776	13474	-0.881002	0.195479	-4.50688	6.57872e-06	0.000282004
AAEL010224	102.272	2.66306	0.591125	4.50507	6.6352e-06	0.00028288
AAEL010477	865.981	0.983478	0.218301	4.50514	6.63294e-06	0.00028288
AAEL023481	15280.1	-0.972335	0.216335	-4.49457	6.97093e-06	0.000296387
AAEL013689	438.459	1.18438	0.263665	4.49199	7.05598e-06	0.000299193
AAEL008368	77.7028	-2.10975	0.469805	-4.49069	7.09921e-06	0.000300214
AAEL025349	590.456	1.91235	0.426227	4.48669	7.23387e-06	0.000305087
AAEL010366	1480.4	-1.3682	0.305906	-4.47261	7.72697e-06	0.000325009
AAEL005593	77251.9	-0.692474	0.154933	-4.4695	7.84032e-06	0.000328895
AAEL004349	4289.57	-0.910033	0.203807	-4.46517	8.00065e-06	0.000334726
AAEL014438	211.969	1.71309	0.384018	4.46095	8.15955e-06	0.000340466
AAEL020714	283.276	2.15428	0.483616	4.45453	8.40758e-06	0.000349885
AAEL001221	404.161	-1.86771	0.419435	-4.45291	8.47159e-06	0.000351616
AAEL011409	750.034	-1.60344	0.360235	-4.45109	8.54347e-06	0.000353664
AAEL001680	13191.5	-1.06384	0.239316	-4.44532	8.77596e-06	0.000362332
AAEL001355	6572.47	-0.792299	0.178416	-4.44074	8.9649e-06	0.000369161
AAEL002969	7808.38	-0.994362	0.224159	-4.43597	9.16597e-06	0.000374492
AAEL002666	8159.3	-1.47754	0.33303	-4.43666	9.13664e-06	0.000374492
AAEL000786	1120.75	-1.4929	0.336542	-4.436	9.1647e-06	0.000374492
AAEL022323	1773.16	1.97575	0.44729	4.41716	1.00006e-05	0.000407529
AAEL003858	2809	-1.09378	0.247906	-4.41206	1.0239e-05	0.000416163
AAEL004090	12513	0.943433	0.214005	4.40846	1.04108e-05	0.000422053
AAEL005044	1687.86	-1.6996	0.385587	-4.40782	1.04415e-05	0.00042221
AAEL018025	987.171	-1.59732	0.362466	-4.40682	1.04901e-05	0.000423083
AAEL018678	8630.72	1.68277	0.382533	4.39903	1.08736e-05	0.000437424
AAEL020007	480.446	-1.37248	0.312259	-4.39531	1.10616e-05	0.000443851
AAEL024721	305.305	1.71244	0.390282	4.3877	1.14554e-05	0.00045848
AAEL006176	164150	-1.74853	0.398802	-4.38446	1.16273e-05	0.000464174
AAEL003425	13248.1	-1.06676	0.243846	-4.37475	1.21571e-05	0.000482869
AAEL026829	837.904	-1.99813	0.456723	-4.37493	1.21471e-05	0.000482869
AAEL004343	333.724	-1.27944	0.292505	-4.37409	1.21942e-05	0.000483118
AAEL014366	3084.75	-1.07183	0.245154	-4.37208	1.23066e-05	0.000486344
AAEL001420	13639.4	-1.40527	0.321669	-4.36869	1.24993e-05	0.000492717
AAEL017144	38571.4	-1.44042	0.329819	-4.3673	1.25792e-05	0.000494623
AAEL025716	52.3388	-2.20775	0.506125	-4.36206	1.28842e-05	0.000505349
AAEL007225	426.817	2.18701	0.501511	4.36085	1.2956e-05	0.000506899
AAEL024228	51396	-1.16797	0.268006	-4.35798	1.31267e-05	0.000512301
AAEL021113	31917.2	0.814923	0.187085	4.35591	1.32517e-05	0.000515895
AAEL009121	251.597	-1.13948	0.261854	-4.35157	1.35164e-05	0.000524899
AAEL008858	430.06	1.32337	0.304188	4.3505	1.35829e-05	0.000526177
AAEL020035	177.76	1.56977	0.361406	4.34351	1.40222e-05	0.000541856
AAEL024560	9898.8	-1.38458	0.319325	-4.33596	1.45128e-05	0.000559439
AAEL019686	11861.2	-0.768166	0.177352	-4.33131	1.48222e-05	0.000569966
AAEL012578	5265.86	-1.12691	0.260416	-4.32735	1.50912e-05	0.000578891
AAEL003624	9579.61	-1.19985	0.277575	-4.3226	1.542e-05	0.000590058
AAEL014518	10150.7	-0.991335	0.2294	-4.32143	1.5502e-05	0.000591755
AAEL021244	148.505	-2.91704	0.675678	-4.31721	1.58017e-05	0.000601729
AAEL021208	70.1168	2.39958	0.556192	4.3143	1.60108e-05	0.000608215
AAEL022177	2577.81	-2.29577	0.532573	-4.31071	1.62731e-05	0.000616689
AAEL005218	12295.1	-0.731565	0.169753	-4.30959	1.63557e-05	0.000618323
AAEL013656	40571.5	-0.903602	0.209938	-4.30415	1.67631e-05	0.000632203
AAEL014092	15120.8	-1.07185	0.249304	-4.29937	1.71282e-05	0.000644423
AAEL002015	55.1586	2.26462	0.527576	4.29249	1.76678e-05	0.000662956
AAEL008489	12487	-0.785532	0.183021	-4.29202	1.77053e-05	0.000662956
AAEL005977	30664.7	-0.62924	0.146842	-4.28516	1.82605e-05	0.000682118
AAEL007543	90.1	1.40588	0.328325	4.28199	1.85233e-05	0.000688655
AAEL024267	4330.78	-1.56148	0.36463	-4.28238	1.84905e-05	0.000688655
AAEL002028	63.6616	1.99222	0.465658	4.2783	1.88329e-05	0.000696861
AAEL024256	11742.8	-0.722186	0.168787	-4.27868	1.88002e-05	0.000696861
AAEL009585	1755.68	-1.21319	0.283757	-4.27547	1.90735e-05	0.000704102
AAEL000762	4565.1	-1.2016	0.281091	-4.27478	1.91326e-05	0.000704627
AAEL026884	183.996	-1.19672	0.280014	-4.27377	1.92199e-05	0.000706184
AAEL026367	3951.2	-1.17164	0.274603	-4.26667	1.98414e-05	0.000727317
AAEL027400	768.107	-1.19162	0.279387	-4.26512	1.99797e-05	0.000730679
AAEL015147	1354.59	-1.50833	0.353701	-4.2644	2.00436e-05	0.000731312
AAEL023846	250.704	-1.16807	0.27416	-4.26053	2.03946e-05	0.000742391
AAEL014603	794.329	-1.09166	0.256305	-4.25924	2.05122e-05	0.000744943
AAEL003412	4006.78	-1.21365	0.285036	-4.25789	2.06365e-05	0.000747729
AAEL003527	2915.58	1.06372	0.250715	4.24276	2.2079e-05	0.00079815
AAEL000834	7340.53	-1.49838	0.353501	-4.2387	2.2482e-05	0.000810849
AAEL024397	844.967	1.75894	0.415089	4.23749	2.26033e-05	0.000813355
AAEL002237	158.169	1.97499	0.467694	4.22282	2.4126e-05	0.000864901
AAEL005375	948.767	-1.01886	0.241286	-4.22264	2.4146e-05	0.000864901
AAEL011973	4450.28	-0.811489	0.192313	-4.21963	2.44708e-05	0.000874537
AAEL017129	84.6717	-1.55326	0.368923	-4.21025	2.55084e-05	0.000907565
AAEL000878	645.033	-1.59571	0.379009	-4.21023	2.55106e-05	0.000907565
AAEL020945	10866.5	1.34009	0.31927	4.19735	2.7006e-05	0.000958589
AAEL022352	1748.81	-0.846927	0.201849	-4.19585	2.71849e-05	0.000962763
AAEL013649	992.52	-1.00687	0.240066	-4.19414	2.73912e-05	0.000967492
AAEL000064	5813.66	-1.07902	0.257295	-4.19372	2.74418e-05	0.000967492
AAEL027927	9886.38	-1.1346	0.270708	-4.19121	2.77468e-05	0.000976051
AAEL021140	14300.3	-0.925321	0.22082	-4.19039	2.7848e-05	0.000977421
AAEL005681	485.49	-1.32931	0.31736	-4.18865	2.80621e-05	0.000982737
AAEL011986	1148.76	-1.10358	0.263588	-4.18677	2.82954e-05	0.000986504
AAEL021712	117.843	-1.50426	0.359253	-4.18719	2.82429e-05	0.000986504
AAEL029047	5572.36	1.21853	0.291934	4.17398	2.99321e-05	0.00104125
AAEL009513	1680.15	-1.3384	0.32075	-4.17273	3.00977e-05	0.0010447
AAEL008884	102.296	-1.6974	0.407113	-4.16936	3.05459e-05	0.00105791
AAEL008495	7253	-1.07491	0.258858	-4.15249	3.28878e-05	0.00113402
AAEL018230	1500.49	-1.36084	0.327696	-4.15276	3.28496e-05	0.00113402
AAEL006003	268.266	-1.47921	0.35644	-4.14996	3.3253e-05	0.00114409
AAEL002395	4224.81	1.24166	0.299379	4.14744	3.3622e-05	0.00115426
AAEL020959	204.246	1.91646	0.462336	4.14518	3.39551e-05	0.00116061
AAEL010378	1252.49	0.797645	0.19242	4.14534	3.39311e-05	0.00116061
AAEL025488	293.995	-1.67749	0.404911	-4.14287	3.42986e-05	0.00116981
AAEL014228	121.843	-1.13067	0.272963	-4.14221	3.43974e-05	0.00117063
AAEL023348	4243.77	-1.07673	0.260071	-4.14011	3.47134e-05	0.00117883
AAEL000551	7571.57	-0.877218	0.212024	-4.13736	3.51323e-05	0.00119048
AAEL021642	43.7413	-2.28814	0.554059	-4.12977	3.6312e-05	0.0012278
AAEL020386	178.699	2.21701	0.537175	4.12716	3.67276e-05	0.00123918
AAEL019725	15413.6	0.579559	0.140478	4.12561	3.69753e-05	0.00124486
AAEL005349	1263.88	0.997598	0.241902	4.12398	3.72387e-05	0.00125104
AAEL013324	337.211	-1.27368	0.308889	-4.12344	3.73259e-05	0.0012513
AAEL013709	3519.73	-0.874443	0.212161	-4.1216	3.76256e-05	0.00125865
AAEL006377	9775.98	-1.40385	0.340887	-4.11822	3.81811e-05	0.00127416
AAEL007653	13588.4	-1.93779	0.47059	-4.11779	3.82517e-05	0.00127416
AAEL021342	16884.8	-0.870207	0.211473	-4.11499	3.87203e-05	0.00128704
AAEL003954	7421.16	0.977522	0.237708	4.11228	3.91775e-05	0.00129948
AAEL007830	2284.71	0.644883	0.156916	4.10974	3.96108e-05	0.00130858
AAEL001390	9800.28	-1.36241	0.331512	-4.10969	3.96186e-05	0.00130858
AAEL003419	4452.96	-1.13666	0.276613	-4.1092	3.97025e-05	0.0013086
AAEL012712	3633.66	-0.868955	0.211605	-4.10649	4.01713e-05	0.00131851
AAEL011639	17326.3	-1.15862	0.282135	-4.10662	4.01487e-05	0.00131851
AAEL010067	546.878	-1.08241	0.263781	-4.10343	4.07071e-05	0.00133331
AAEL021847	450.365	-1.58952	0.387575	-4.1012	4.1102e-05	0.00134344
AAEL027830	349.94	1.19156	0.290659	4.09953	4.13987e-05	0.00135032
AAEL008766	268.933	-3.09288	0.754597	-4.09872	4.15436e-05	0.00135224
AAEL007188	158.018	2.13242	0.520734	4.09502	4.22139e-05	0.00137121
AAEL027143	111.286	1.33107	0.325125	4.09402	4.23951e-05	0.00137425
AAEL022544	335.004	1.79864	0.439808	4.08959	4.3213e-05	0.001395
AAEL009915	1963.43	-0.98411	0.24062	-4.08989	4.31572e-05	0.001395
AAEL011898	13102.3	-0.631282	0.154709	-4.08045	4.49485e-05	0.00144804
AAEL014440	1088.01	1.2203	0.299225	4.0782	4.53857e-05	0.0014577
AAEL006992	1195.63	-0.790774	0.193914	-4.07795	4.5434e-05	0.0014577
AAEL014089	311.186	-1.27463	0.312823	-4.07462	4.60904e-05	0.00147574
AAEL023058	852.316	0.878406	0.215628	4.07371	4.62705e-05	0.00147849
AAEL024784	522.965	1.53821	0.377752	4.072	4.66111e-05	0.00148634
AAEL019955	1767.35	1.06038	0.260536	4.07001	4.7011e-05	0.00149606
AAEL005247	1267.18	-1.01991	0.251098	-4.06179	4.86974e-05	0.00154508
AAEL017361	114.005	-2.2904	0.563924	-4.06155	4.87484e-05	0.00154508
AAEL001548	3085.21	1.29696	0.31982	4.05526	5.0078e-05	0.00158402
AAEL017976	2003.96	1.52571	0.377032	4.04663	5.19608e-05	0.00163697
AAEL003128	13956.9	-1.03844	0.256593	-4.04705	5.18665e-05	0.00163697
AAEL010546	3742.61	-0.742981	0.183817	-4.04196	5.30065e-05	0.00166657
AAEL026652	16303.3	-0.989454	0.244988	-4.03878	5.37288e-05	0.0016859
AAEL024066	42775.3	-1.28274	0.31818	-4.0315	5.54223e-05	0.00173557
AAEL010206	10228.4	-1.2828	0.318304	-4.03009	5.5755e-05	0.00174251
AAEL010027	20349.1	-1.00618	0.24971	-4.02938	5.59231e-05	0.00174429
AAEL024405	1055.61	1.23532	0.307233	4.02078	5.80049e-05	0.00180563
AAEL000543	1906.41	-1.11048	0.276384	-4.01789	5.87218e-05	0.00182072
AAEL027336	408.728	-1.36329	0.339287	-4.0181	5.8669e-05	0.00182072
AAEL005890	8312.55	1.23937	0.308538	4.01691	5.89663e-05	0.00182233
AAEL022414	331.722	1.13582	0.282771	4.01675	5.9006e-05	0.00182233
AAEL003483	10630	-1.01616	0.253041	-4.01578	5.925e-05	0.00182269
AAEL005489	606.44	-1.6246	0.404509	-4.01622	5.91396e-05	0.00182269
AAEL002023	38559	-0.940164	0.234152	-4.01519	5.93973e-05	0.00182365
AAEL011006	17047.9	0.670628	0.167074	4.01396	5.97084e-05	0.00182962
AAEL006178	3389.54	-1.1593	0.289176	-4.00897	6.09854e-05	0.00186511
AAEL024026	122.173	1.23357	0.307965	4.00556	6.18718e-05	0.00188853
AAEL020057	13976	-0.827049	0.206593	-4.00327	6.24719e-05	0.00189946
AAEL008007	4946.12	-0.886911	0.221534	-4.0035	6.24109e-05	0.00189946
AAEL008219	1831.34	-1.31378	0.32826	-4.00227	6.27386e-05	0.00190388
AAEL004701	312.862	-1.56849	0.392017	-4.00107	6.30564e-05	0.00190983
AAEL013279	46848.8	-0.757172	0.189453	-3.99662	6.42546e-05	0.00193863
AAEL006323	4494.07	-1.18393	0.296231	-3.99666	6.42428e-05	0.00193863
AAEL008625	6243.55	-0.963474	0.241181	-3.99482	6.47439e-05	0.00194965
AAEL027674	27497.6	-1.1844	0.296862	-3.98972	6.6152e-05	0.00198823
AAEL025477	79600.6	1.18665	0.298019	3.98178	6.84007e-05	0.00205189
AAEL027573	3754.9	1.88168	0.472874	3.97924	6.91357e-05	0.00206998
AAEL009130	3259.4	-0.757286	0.190358	-3.97822	6.94334e-05	0.00207493
AAEL027426	211.592	1.22103	0.307325	3.97308	7.09498e-05	0.0021122
AAEL002756	7895.27	-1.29207	0.325173	-3.9735	7.08236e-05	0.0021122
AAEL025193	957.627	-1.0275	0.258702	-3.97176	7.13446e-05	0.00211593
AAEL017029	13805.7	-1.23619	0.311237	-3.97187	7.13097e-05	0.00211593
AAEL001417	675.81	-1.0955	0.275949	-3.96994	7.18922e-05	0.00212814
AAEL025342	5437.16	1.8154	0.458026	3.96353	7.38482e-05	0.00218193
AAEL023941	360.626	-1.78494	0.450441	-3.96265	7.41231e-05	0.00218594
AAEL014617	727.63	-1.33557	0.337086	-3.96211	7.42899e-05	0.00218674
AAEL000869	272.173	-1.00254	0.253525	-3.95441	7.67237e-05	0.00225415
AAEL022548	55.3699	2.46434	0.623542	3.95217	7.74463e-05	0.00226299
AAEL012856	2209.68	-0.872879	0.220863	-3.95213	7.74573e-05	0.00226299
AAEL001351	12540	-0.89843	0.227281	-3.95296	7.71919e-05	0.00226299
AAEL027972	916.86	-0.986234	0.249691	-3.94981	7.82123e-05	0.0022808
AAEL011756	597.087	-1.40279	0.355726	-3.94345	8.03172e-05	0.00233784
AAEL002670	840.897	1.18156	0.300028	3.93816	8.2108e-05	0.00238554
AAEL014949	6553.87	-0.932745	0.236893	-3.93742	8.2363e-05	0.00238853
AAEL013111	18927.1	-0.769967	0.195739	-3.93364	8.36695e-05	0.00242194
AAEL005737	792.088	0.931497	0.237055	3.92946	8.51361e-05	0.00245985
AAEL002731	248.755	-1.64964	0.419917	-3.92848	8.54835e-05	0.00246535
AAEL025187	237.189	-2.06123	0.524849	-3.92728	8.59127e-05	0.00247318
AAEL026075	38920.8	-1.14538	0.292028	-3.92214	8.77657e-05	0.0025219
AAEL011798	366.928	-1.5014	0.383019	-3.91992	8.858e-05	0.00254064
AAEL008815	7347.28	0.740335	0.189211	3.91274	9.12534e-05	0.00261254
AAEL023308	105.599	2.10159	0.537656	3.9088	9.27562e-05	0.00265073
AAEL000312	876.808	-1.44708	0.370308	-3.90778	9.31487e-05	0.00265711
AAEL004451	10700.9	-0.561347	0.143801	-3.90363	9.47589e-05	0.00269814
AAEL024960	115.929	2.14085	0.549212	3.89804	9.69754e-05	0.00275126
AAEL020753	18271.8	-1.53709	0.39432	-3.89808	9.69582e-05	0.00275126
AAEL009751	1501.61	0.93428	0.239741	3.89704	9.7376e-05	0.00275267
AAEL002722	1527.84	-0.709698	0.18211	-3.89709	9.73567e-05	0.00275267
AAEL007730	1566.35	-0.851107	0.218526	-3.89477	9.82922e-05	0.00277357
AAEL001295	3900.17	-0.740686	0.190205	-3.89414	9.85492e-05	0.00277583
AAEL023694	381.527	-0.991676	0.254723	-3.89315	9.89497e-05	0.00278013
AAEL010132	334.631	-1.36571	0.350821	-3.89289	9.90562e-05	0.00278013
AAEL001020	4351.91	-1.29006	0.331532	-3.8912	9.97497e-05	0.00279459
AAEL013407	27132.7	-0.849563	0.218439	-3.88924	0.000100559	0.00281224
AAEL028143	298.748	-1.69913	0.437093	-3.88735	0.000101346	0.0028292
AAEL000511	6065.7	-1.28932	0.331711	-3.8869	0.000101534	0.00282943
AAEL000939	875.932	-1.04025	0.268092	-3.88022	0.000104361	0.00290306
AAEL010681	90976.3	1.15555	0.297877	3.87929	0.000104762	0.00290905
AAEL007619	10790	-0.960017	0.247622	-3.87694	0.000105778	0.00293208
AAEL024846	629.892	-1.17573	0.303685	-3.87155	0.000108147	0.00299246
AAEL023490	333.775	2.05214	0.530264	3.87004	0.00010882	0.00299522
AAEL013351	335.558	1.7811	0.460128	3.87089	0.000108441	0.00299522
AAEL013371	17674.2	-1.69567	0.438131	-3.87025	0.000108724	0.00299522
AAEL002848	2490.32	-0.965622	0.249987	-3.86268	0.000112149	0.00308146
AAEL021449	1609.58	1.53786	0.398197	3.86205	0.000112439	0.00308402
AAEL002792	3981.53	1.15557	0.299248	3.8616	0.000112647	0.00308433
AAEL022860	40.4955	3.86556	1.00165	3.85918	0.00011377	0.00310553
AAEL025938	151.331	1.4471	0.374987	3.85907	0.000113817	0.00310553
AAEL013263	67.316	1.99996	0.518466	3.85745	0.000114574	0.00312076
AAEL027872	811.541	1.98281	0.514087	3.85695	0.00011481	0.00312177
AAEL009899	10836.5	-1.38421	0.359446	-3.85096	0.000117654	0.00319357
AAEL002964	3592.98	-0.717639	0.186645	-3.84494	0.000120584	0.00326742
AAEL014349	4509.83	0.995476	0.259063	3.8426	0.000121738	0.00329302
AAEL023700	399.8	2.20416	0.574375	3.83749	0.000124296	0.00335245
AAEL011231	2589.99	-1.27483	0.332214	-3.83736	0.000124363	0.00335245
AAEL029091	2078.52	-1.12212	0.292884	-3.83126	0.00012749	0.00343087
AAEL013232	28.1685	-3.98949	1.04233	-3.82747	0.000129466	0.00347806
AAEL024454	518.333	-0.919045	0.240235	-3.82561	0.000130451	0.00349854
AAEL027680	1510.9	1.60496	0.419623	3.82476	0.000130898	0.00350455
AAEL012254	168.57	-1.84048	0.481327	-3.82375	0.000131435	0.00351292
AAEL008164	52159.9	-0.758863	0.19854	-3.82221	0.000132258	0.00352891
AAEL008561	19940.9	0.949847	0.24859	3.82094	0.000132944	0.0035412
AAEL013327	17682.8	-1.03297	0.270449	-3.81946	0.000133747	0.00355653
AAEL009938	1615.08	1.03809	0.272098	3.81513	0.000136109	0.00361323
AAEL019602	6777.31	1.15369	0.302487	3.81402	0.000136727	0.00362349
AAEL007626	4329.58	0.834364	0.219098	3.80817	0.000139999	0.00370395
AAEL023186	1183.28	1.02488	0.269252	3.8064	0.000141005	0.00372429
AAEL011740	14252.6	-0.942002	0.247548	-3.80533	0.000141617	0.00373417
AAEL023358	443.605	1.93168	0.507719	3.80462	0.000142025	0.00373639
AAEL002840	4723.68	0.669863	0.176078	3.80435	0.000142178	0.00373639
AAEL009199	413.344	-0.939565	0.247097	-3.80241	0.000143297	0.00375951
AAEL024943	3611.47	-0.696811	0.183323	-3.80101	0.000144109	0.0037745
AAEL001414	25485.4	-1.09677	0.288735	-3.79853	0.000145556	0.00380604
AAEL006207	5227.59	1.09932	0.28963	3.79559	0.000147291	0.00383863
AAEL020599	191.232	-1.45701	0.383857	-3.79572	0.000147218	0.00383863
AAEL004280	79.5552	1.72493	0.454521	3.79506	0.000147609	0.00384054
AAEL026789	3450.12	0.72413	0.190922	3.79281	0.000148951	0.00386264
AAEL009359	703.278	-1.24509	0.328268	-3.79291	0.00014889	0.00386264
AAEL009592	2219.62	-0.992308	0.261754	-3.79099	0.000150048	0.00388465
AAEL007095	592.306	0.99298	0.262033	3.78953	0.000150935	0.00388837
AAEL008496	1071.97	-0.915907	0.241671	-3.78989	0.000150713	0.00388837
AAEL007424	121.587	-1.4445	0.381125	-3.79008	0.000150597	0.00388837
AAEL023908	231.326	1.56474	0.41316	3.78724	0.00015233	0.00391562
AAEL001220	7988.33	-1.01289	0.267467	-3.78698	0.000152492	0.00391562
AAEL026167	531.869	-1.84825	0.488132	-3.78638	0.00015286	0.00391866
AAEL003631	938.137	-1.27708	0.337418	-3.78487	0.000153789	0.00393605
AAEL021262	4220.12	-0.846006	0.22355	-3.78442	0.000154066	0.00393672
AAEL006568	8766.39	-1.45489	0.384488	-3.78396	0.000154351	0.00393758
AAEL026304	3032.95	-1.34901	0.356649	-3.78244	0.000155296	0.00395525
AAEL025880	1534.94	-1.05169	0.278119	-3.78144	0.000155925	0.00396484
AAEL008267	64.7354	2.87098	0.759506	3.78006	0.000156791	0.00398042
AAEL020508	98769.8	-0.6516	0.172404	-3.77949	0.000157147	0.00398301
AAEL022771	1599.72	-1.03307	0.2734	-3.7786	0.00015771	0.00399083
AAEL008452	2396.92	-1.11076	0.294137	-3.77635	0.000159143	0.00402061
AAEL004930	45100.7	-0.722612	0.191451	-3.7744	0.000160393	0.00404566
AAEL006639	9464.63	1.11699	0.296658	3.76524	0.000166388	0.00419015
AAEL006314	2329.86	0.908436	0.241344	3.76407	0.000167172	0.00420314
AAEL006467	163.588	-1.33116	0.353861	-3.76181	0.00016869	0.00423454
AAEL013554	1516.66	-0.913285	0.242818	-3.76119	0.00016911	0.00423828
AAEL005297	1209.27	1.29774	0.345273	3.7586	0.000170868	0.00427551
AAEL011677	6468.94	0.638049	0.169893	3.75559	0.000172934	0.00432031
AAEL003806	762.623	-0.772028	0.205606	-3.75489	0.000173415	0.00432546
AAEL004715	5848.55	-1.26076	0.335992	-3.75236	0.000175179	0.0043625
AAEL000028	36371.6	-0.885413	0.236052	-3.75092	0.000176188	0.0043807
AAEL021557	1075.17	0.898539	0.239887	3.74568	0.000179904	0.00446601
AAEL018080	58.63	-1.64344	0.438879	-3.74463	0.000180659	0.00447765
AAEL007226	805.862	-1.24866	0.333618	-3.74279	0.000181989	0.00450204
AAEL023457	262.073	-1.64467	0.43946	-3.74248	0.000182217	0.00450204
AAEL026915	265.05	1.53106	0.409317	3.74052	0.000183642	0.00453014
AAEL020553	430.624	-1.16644	0.312063	-3.73783	0.000185619	0.00457169
AAEL019956	11857.7	-1.12085	0.300473	-3.7303	0.000191252	0.00470306
AAEL002688	24132.6	0.75819	0.203285	3.7297	0.00019171	0.00470694
AAEL002263	151.819	3.56365	0.955776	3.72854	0.000192589	0.00471026
AAEL007296	4216.83	0.709919	0.190412	3.72834	0.000192746	0.00471026
AAEL005228	3407.91	-0.614046	0.164684	-3.72863	0.000192523	0.00471026
AAEL003545	1481.75	-0.804442	0.216002	-3.72423	0.000195914	0.00478024
AAEL026459	1237.21	0.919651	0.247032	3.7228	0.000197027	0.00479994
AAEL013545	4512.5	-0.582614	0.156545	-3.72171	0.000197875	0.00481209
AAEL019996	389.58	-5.05365	1.35801	-3.72138	0.00019814	0.00481209
AAEL028051	95.6578	1.73225	0.465908	3.71801	0.000200798	0.00486295
AAEL011597	1255.63	0.809635	0.217764	3.71794	0.000200854	0.00486295
AAEL007238	1190.25	0.623206	0.167654	3.71722	0.000201425	0.00486928
AAEL005558	41828.2	-1.09769	0.295343	-3.71666	0.000201871	0.00487254
AAEL019886	3602.26	0.826399	0.222563	3.71311	0.00020473	0.00493395
AAEL002440	110.339	-2.40187	0.64709	-3.71181	0.000205785	0.00495178
AAEL017219	120.041	-1.47118	0.396436	-3.71102	0.000206429	0.0049521
AAEL000283	152.776	-1.48942	0.40133	-3.71122	0.000206266	0.0049521
AAEL011333	100.633	1.70908	0.461247	3.70535	0.000211097	0.00505634
AAEL008622	637.367	0.956992	0.258416	3.7033	0.00021281	0.00508959
AAEL009211	1874.9	-0.797654	0.215423	-3.70274	0.000213285	0.0050932
AAEL024086	22517.2	1.17546	0.317645	3.70054	0.000215142	0.00512973
AAEL005432	1039.95	2.05159	0.555238	3.69498	0.000219901	0.00523523
AAEL022367	490.036	1.59378	0.431863	3.69047	0.000223837	0.00531282
AAEL013770	11555.4	-1.12985	0.306144	-3.69058	0.00022374	0.00531282
AAEL010270	1334.02	1.0304	0.279272	3.68958	0.000224622	0.00531537
AAEL008260	11445.6	-0.870395	0.235902	-3.68964	0.000224569	0.00531537
AAEL000227	2402.66	-0.992649	0.269161	-3.68794	0.000226076	0.00534172
AAEL005811	7924.9	-1.04258	0.282744	-3.68735	0.000226598	0.005346
AAEL009852	3145.91	-1.32933	0.360659	-3.68584	0.000227947	0.00536977
AAEL021795	19243.8	1.12798	0.306186	3.68397	0.00022963	0.00540129
AAEL022161	557.872	1.77159	0.480972	3.68336	0.000230181	0.00540615
AAEL012659	443.555	2.26899	0.616511	3.68036	0.000232902	0.00544633
AAEL004515	970.816	-0.745993	0.202697	-3.68033	0.000232933	0.00544633
AAEL013217	127.674	-1.03761	0.281877	-3.68106	0.000232265	0.00544633
AAEL027605	42.3772	2.56689	0.697591	3.67965	0.000233551	0.00545265
AAEL003709	1333.4	0.640179	0.174094	3.67719	0.000235814	0.00548914
AAEL006310	581.315	-0.967234	0.263015	-3.67749	0.000235544	0.00548914
AAEL004967	1093.38	-0.59584	0.162068	-3.67649	0.000236462	0.00549608
AAEL023260	488.295	1.7147	0.466809	3.67324	0.000239492	0.00555007
AAEL007659	38023.9	-0.717374	0.195281	-3.67355	0.000239205	0.00555007
AAEL021230	27490.7	-1.2181	0.331655	-3.67278	0.000239926	0.00555191
AAEL022663	62.3767	-1.90864	0.519819	-3.67174	0.000240905	0.00556637
AAEL006886	3904.42	0.849729	0.231454	3.67127	0.000241348	0.00556839
AAEL010866	1225.8	-1.07982	0.29418	-3.67061	0.000241974	0.00557465
AAEL028079	2688.42	-1.12769	0.307456	-3.66779	0.000244655	0.00562813
AAEL010369	541.673	0.952256	0.259668	3.66721	0.000245216	0.00563278
AAEL004975	228.189	1.03761	0.28318	3.66415	0.000248158	0.00569203
AAEL009978	206.181	-1.45351	0.39694	-3.66178	0.000250467	0.00573661
AAEL001832	8549.3	-0.623231	0.170303	-3.65955	0.000252661	0.00577842
AAEL010149	337.644	1.24081	0.339194	3.65811	0.000254085	0.00580252
AAEL010265	74.3675	1.64142	0.448913	3.65644	0.000255746	0.00583198
AAEL020195	157.519	-0.997007	0.272712	-3.6559	0.000256283	0.00583574
AAEL022518	430.981	1.85585	0.507876	3.65414	0.000258046	0.00585887
AAEL020461	325.67	0.889854	0.243501	3.65442	0.000257763	0.00585887
AAEL001091	72698.8	-0.70174	0.192158	-3.65189	0.000260316	0.00590188
AAEL011631	46.0501	2.8458	0.779757	3.64961	0.000262643	0.00592561
AAEL021635	1251.7	1.71849	0.470861	3.64968	0.000262565	0.00592561
AAEL011196	6624.39	-0.746523	0.204562	-3.64938	0.000262874	0.00592561
AAEL010074	4485.39	-0.894111	0.244981	-3.64972	0.000262527	0.00592561
AAEL024828	224.181	-1.36587	0.374615	-3.64605	0.000266299	0.0059942
AAEL020911	591.446	1.46944	0.403161	3.64479	0.000267614	0.00601518
AAEL022995	2412.27	-1.20352	0.330281	-3.64393	0.000268509	0.00602667
AAEL006136	7775.59	-1.13839	0.312542	-3.64237	0.000270143	0.00605467
AAEL003506	3668.43	-0.669828	0.183956	-3.64124	0.000271326	0.00607252
AAEL023438	230.511	-1.32137	0.363234	-3.63781	0.00027497	0.00614531
AAEL005199	350.883	-1.03723	0.285208	-3.63674	0.000276109	0.00616199
AAEL007494	12945.5	-0.626992	0.172463	-3.63553	0.000277412	0.00618227
AAEL021880	2215.52	1.07083	0.294717	3.63341	0.000279705	0.00622453
AAEL002850	4537.38	-0.574048	0.158019	-3.63279	0.000280377	0.00623065
AAEL017500	1353.63	-1.24827	0.343764	-3.6312	0.000282107	0.00626023
AAEL025883	922.506	-0.833949	0.229699	-3.63061	0.000282751	0.00626565
AAEL024028	319.165	-2.38476	0.65711	-3.62917	0.000284339	0.00629194
AAEL019933	79.6809	1.86188	0.513242	3.62768	0.000285985	0.00631945
AAEL009463	66.2731	1.48939	0.410753	3.626	0.000287846	0.00635165
AAEL022059	1827.02	1.24116	0.342374	3.62516	0.000288784	0.00636338
AAEL008186	2478.06	0.733362	0.202448	3.62247	0.000291807	0.00642097
AAEL000173	2698.89	0.760353	0.209927	3.62199	0.00029234	0.0064237
AAEL026833	8648.98	1.06453	0.293991	3.62097	0.000293499	0.00643115
AAEL026694	3858	0.718367	0.198373	3.6213	0.000293124	0.00643115
AAEL020537	94.1786	1.86429	0.514923	3.62052	0.000294008	0.00643332
AAEL002404	3241.82	0.761678	0.210436	3.61951	0.000295157	0.00644947
AAEL025444	740.713	-0.98375	0.271867	-3.6185	0.000296317	0.00645682
AAEL024421	225.793	-1.57978	0.436566	-3.61865	0.000296141	0.00645682
AAEL010469	2582.84	-1.33643	0.36953	-3.61657	0.000298534	0.00649611
AAEL011408	1667.02	-1.09381	0.302573	-3.61503	0.000300319	0.0065259
AAEL023857	493.214	-1.02824	0.284498	-3.61424	0.000301227	0.00653658
AAEL004283	1095.87	-0.884328	0.244734	-3.61342	0.000302182	0.00654824
AAEL020513	3175.95	-0.822865	0.227759	-3.61288	0.000302816	0.00655294
AAEL023994	1653.53	1.90286	0.526907	3.61138	0.000304576	0.00658196
AAEL029014	6943.09	-0.586754	0.162669	-3.60704	0.000309704	0.00668357
AAEL020118	149.481	1.89223	0.524834	3.60539	0.000311679	0.00669282
AAEL026504	89.4902	1.27732	0.354234	3.60585	0.000311132	0.00669282
AAEL005045	1533.45	-0.714576	0.198204	-3.60526	0.00031184	0.00669282
AAEL011011	694.911	-0.938251	0.26022	-3.60561	0.000311419	0.00669282
AAEL024356	35.1251	4.78706	1.32856	3.60319	0.000314332	0.0067371
AAEL000703	37540.1	-0.669437	0.18591	-3.60087	0.000317152	0.00677491
AAEL020582	1754.26	-0.745243	0.206973	-3.60068	0.000317392	0.00677491
AAEL013893	126.571	-1.07449	0.298379	-3.60108	0.0003169	0.00677491
AAEL003057	146.989	-5.33976	1.48349	-3.59947	0.000318872	0.00679725
AAEL004729	3323.56	-1.84813	0.513544	-3.59877	0.000319724	0.00680618
AAEL003358	51.8158	2.03124	0.564597	3.59768	0.000321071	0.0068256
AAEL020994	2057.69	0.951807	0.264618	3.5969	0.000322029	0.00683668
AAEL011068	936.909	-1.45779	0.405752	-3.59282	0.000327115	0.00693527
AAEL009927	3124.91	-1.07544	0.299518	-3.59055	0.00032998	0.00698657
AAEL017132	4113.39	-0.740657	0.206321	-3.58982	0.000330904	0.00699669
AAEL013344	224.241	1.67327	0.466294	3.58845	0.000332649	0.00700562
AAEL000278	20378	-0.823004	0.229329	-3.58875	0.000332262	0.00700562
AAEL014619	2645.23	-0.996053	0.2776	-3.58809	0.000333112	0.00700562
AAEL002141	13202.2	-1.09633	0.305525	-3.58834	0.000332786	0.00700562
AAEL024024	999.156	1.45481	0.405581	3.58698	0.00033453	0.00702603
AAEL003154	18028.7	-0.882216	0.246023	-3.58591	0.000335905	0.00704548
AAEL021263	1860.24	-1.33088	0.371323	-3.58415	0.000338177	0.00708365
AAEL008517	12776.1	-0.709025	0.19793	-3.58221	0.000340702	0.00712704
AAEL026131	1094.49	1.50299	0.419723	3.58091	0.000342403	0.00715307
AAEL025453	766.638	-0.988208	0.276254	-3.57717	0.000347335	0.00724647
AAEL025644	385.46	-1.57141	0.439534	-3.57517	0.000349995	0.00728335
AAEL006351	1126.52	-5.02165	1.4046	-3.57515	0.000350031	0.00728335
AAEL007527	2199	1.09024	0.305017	3.57437	0.00035107	0.00729528
AAEL015533	4017.59	-0.829598	0.232144	-3.57364	0.000352055	0.00730607
AAEL017975	8383.9	0.890258	0.249142	3.57329	0.000352523	0.00730611
AAEL015283	52.8403	1.72096	0.481739	3.57239	0.000353742	0.00732172
AAEL005732	1896.23	-0.745032	0.208586	-3.57182	0.000354513	0.007328
AAEL025561	70.8354	2.87676	0.805742	3.57032	0.000356544	0.00736029
AAEL014022	5224.26	-1.06513	0.298471	-3.56862	0.000358868	0.00739853
AAEL003766	1352.67	-1.25503	0.352012	-3.56529	0.00036345	0.00748317
AAEL014526	9936.66	-0.95062	0.266736	-3.5639	0.00036539	0.00751323
AAEL003285	10253.4	-0.872378	0.244898	-3.56222	0.000367739	0.00755164
AAEL027053	109.697	-1.30513	0.366501	-3.56106	0.000369361	0.00757504
AAEL008857	51.063	2.16185	0.60757	3.55818	0.000373432	0.00764854
AAEL023787	6105.76	-0.726461	0.204314	-3.55561	0.000377101	0.00771361
AAEL024144	9080.46	-0.832541	0.234172	-3.55525	0.000377619	0.00771415
AAEL014435	523.655	0.778221	0.21912	3.55157	0.000382938	0.00781263
AAEL006534	309.857	1.44201	0.40609	3.55095	0.000383838	0.00782081
AAEL014824	1431.06	-1.4273	0.402059	-3.54998	0.000385264	0.0078397
AAEL006109	1155.61	-1.39424	0.392822	-3.54929	0.000386272	0.00785002
AAEL022929	127.168	-1.26455	0.356474	-3.54737	0.000389095	0.00789716
AAEL011787	9457.19	1.01078	0.284997	3.54665	0.000390169	0.00790001
AAEL024975	14811	-0.944791	0.266394	-3.5466	0.000390242	0.00790001
AAEL008651	10995.2	-0.657743	0.185482	-3.54613	0.000390927	0.00790368
AAEL014595	126.827	1.09382	0.308577	3.54473	0.000393011	0.00790925
AAEL010898	12776.9	-0.636884	0.179648	-3.54519	0.000392335	0.00790925
AAEL007603	7587.51	-0.887919	0.250478	-3.5449	0.000392761	0.00790925
AAEL024463	1012.93	-1.04283	0.294203	-3.54459	0.000393219	0.00790925
AAEL025552	1020.42	-1.38887	0.391995	-3.54308	0.00039549	0.00794474
AAEL002916	71.5413	1.97076	0.556309	3.54256	0.000396256	0.00794996
AAEL009869	92170.3	-0.702169	0.198237	-3.54206	0.000397011	0.00795493
AAEL009561	120.115	1.94786	0.549987	3.54165	0.00039763	0.00795717
AAEL020997	9990.81	1.09202	0.308423	3.54065	0.000399136	0.00797714
AAEL012007	338.005	1.8652	0.527067	3.53882	0.00040192	0.00801427
AAEL026721	461.706	1.50556	0.425449	3.53876	0.000402016	0.00801427
AAEL002542	27129.8	-0.792478	0.2242	-3.5347	0.000408242	0.00812805
AAEL008702	47.2659	1.71552	0.485625	3.5326	0.000411501	0.00818255
AAEL017145	172.803	-1.14722	0.324824	-3.53183	0.000412694	0.0081959
AAEL027639	9280.27	-0.708698	0.200697	-3.53119	0.000413702	0.00820553
AAEL024078	1338.24	1.09628	0.310554	3.53008	0.000415437	0.00821496
AAEL019900	24901.3	1.0567	0.299335	3.53017	0.000415289	0.00821496
AAEL001855	1038.34	-1.17402	0.33261	-3.52971	0.000416022	0.00821496
AAEL017316	41.954	-1.94352	0.55069	-3.52926	0.000416731	0.00821496
AAEL000726	2764.58	-5.37406	1.52274	-3.52921	0.000416795	0.00821496
AAEL004247	6300.09	-0.784625	0.222367	-3.52851	0.000417899	0.00822637
AAEL008285	6305.86	-0.877018	0.248714	-3.5262	0.000421562	0.00828807
AAEL015313	6908.04	-0.795787	0.225722	-3.52552	0.000422657	0.0082992
AAEL004778	82.6599	1.39529	0.39603	3.52319	0.000426379	0.00836182
AAEL014019	2511.62	-1.1123	0.315992	-3.52002	0.000431508	0.00845184
AAEL017042	2194.07	-0.959688	0.272843	-3.51736	0.000435861	0.00852646
AAEL004218	176.73	-1.70022	0.483429	-3.517	0.000436449	0.00852733
AAEL026022	1953.92	1.18648	0.337785	3.51253	0.000443867	0.00866149
AAEL027700	36.3391	3.06815	0.874029	3.51035	0.000447522	0.00872196
AAEL019527	622.537	-0.828031	0.236073	-3.50752	0.000452298	0.0088041
AAEL024048	31.7396	1.82258	0.519677	3.50714	0.000452954	0.00880594
AAEL001901	313.391	-1.11604	0.31835	-3.50569	0.000455428	0.00884307
AAEL007006	890.507	-1.11951	0.319412	-3.50491	0.000456761	0.008858
AAEL003279	2282.88	-1.08657	0.310194	-3.50288	0.000460252	0.00891468
AAEL016999	7548.22	0.618116	0.176562	3.50085	0.000463782	0.00897197
AAEL015477	221.273	-1.24675	0.356285	-3.4993	0.000466478	0.00901303
AAEL012974	4995.3	-0.719501	0.205726	-3.49737	0.000469874	0.00905633
AAEL010263	241.467	-1.17897	0.337099	-3.49741	0.000469804	0.00905633
AAEL006248	744.496	-1.20403	0.344427	-3.49575	0.000472731	0.00910021
AAEL017300	15430.5	-0.933728	0.267136	-3.49533	0.000473482	0.0091035
AAEL001912	3056.63	-0.817802	0.234344	-3.48975	0.000483473	0.00928422
AAEL022214	1524.59	-0.704666	0.202003	-3.48839	0.000485943	0.00932025
AAEL023982	187.843	2.44621	0.701408	3.48758	0.000487418	0.00933712
AAEL027496	250.252	1.45017	0.416009	3.48592	0.000490457	0.00937244
AAEL012522	3617.29	-0.739702	0.212187	-3.48609	0.000490134	0.00937244
AAEL004446	9173.86	1.08383	0.310948	3.48558	0.000491078	0.0093729
AAEL002815	6829.37	-0.976428	0.280388	-3.48242	0.000496904	0.00947257
AAEL009700	8186.43	0.717137	0.206021	3.4809	0.000499734	0.00951495
AAEL013444	45.6353	1.8198	0.522992	3.4796	0.000502159	0.00954955
AAEL023220	150.787	-1.0528	0.302608	-3.47909	0.000503121	0.00955626
AAEL002005	453.846	0.899048	0.258468	3.47837	0.000504472	0.00956963
AAEL019904	818.383	-0.637265	0.183224	-3.47807	0.000505045	0.00956963
AAEL014386	385.839	-1.26709	0.364653	-3.47478	0.000511269	0.00967588
AAEL002183	2976.76	-0.658517	0.189534	-3.4744	0.000511992	0.00967789
AAEL005477	17114.2	-0.718225	0.206809	-3.4729	0.000514872	0.00972061
AAEL027001	90.2404	1.72358	0.496666	3.47029	0.00051989	0.00980355
AAEL002683	8022.16	-0.727335	0.209668	-3.46899	0.000522422	0.00983947
AAEL009669	228.376	-1.20937	0.349036	-3.46487	0.000530488	0.00996779
AAEL004717	5250.99	-1.36346	0.393511	-3.46486	0.000530506	0.00996779
AAEL022107	3129.39	-1.4384	0.415743	-3.45984	0.000540495	0.0101433
AAEL022982	35397.1	-0.887803	0.25676	-3.45771	0.00054478	0.0101821
AAEL001176	34505.2	-0.880659	0.254684	-3.45785	0.000544504	0.0101821
AAEL003418	5969.13	-0.730384	0.211245	-3.45753	0.000545157	0.0101821
AAEL006384	71.4402	2.26724	0.65564	3.45806	0.000544089	0.0101821
AAEL029072	8229.75	-1.03087	0.298292	-3.45591	0.000548434	0.0102241
AAEL001840	736.445	-0.985151	0.285091	-3.45556	0.000549153	0.0102241
AAEL012143	874.883	-0.784277	0.226968	-3.45546	0.000549361	0.0102241
AAEL019861	71259.3	-0.587278	0.170008	-3.45442	0.00055148	0.0102514
AAEL005293	186.15	1.3977	0.404785	3.45294	0.000554507	0.0102711
AAEL020039	306.199	1.75091	0.507068	3.45301	0.000554372	0.0102711
AAEL023525	77.0845	2.56192	0.741819	3.45356	0.000553232	0.0102711
AAEL001536	1035.51	-1.18814	0.344134	-3.45254	0.000555334	0.0102741
AAEL001963	10631.6	-0.682335	0.197664	-3.452	0.000556449	0.0102741
AAEL010381	736.762	0.732925	0.212344	3.45159	0.000557287	0.0102741
AAEL003208	4482.81	1.27435	0.369185	3.45178	0.000556896	0.0102741
AAEL004833	411.394	-1.44303	0.418153	-3.45095	0.000558618	0.0102745
AAEL001207	5500.73	-0.982487	0.284687	-3.45111	0.000558281	0.0102745
AAEL005731	7202.4	-1.08625	0.314942	-3.44905	0.000562566	0.010335
AAEL020486	1294.2	-1.34059	0.388779	-3.4482	0.000564336	0.0103433
AAEL011551	296.292	2.20947	0.640705	3.44851	0.000563697	0.0103433
AAEL000101	298.966	-1.35016	0.391956	-3.44467	0.000571766	0.0104551
AAEL023207	140.02	1.04165	0.302389	3.44475	0.000571596	0.0104551
AAEL002276	530.918	-1.43024	0.415385	-3.44317	0.00057493	0.0104885
AAEL023691	1457.38	-1.0684	0.310289	-3.44323	0.000574805	0.0104885
AAEL021447	1678.79	-1.03978	0.302047	-3.44243	0.000576504	0.010505
AAEL014416	93.5246	-1.35194	0.392865	-3.44124	0.000579065	0.0105394
AAEL003100	1815.69	-1.94192	0.564482	-3.44017	0.000581339	0.0105685
AAEL006344	631.708	-0.922106	0.268293	-3.43693	0.000588338	0.0106834
AAEL024269	123.651	1.18564	0.345274	3.43391	0.000594933	0.0107906
AAEL013339	61.221	1.96667	0.572836	3.43323	0.000596446	0.0108056
AAEL025146	620.216	-1.27953	0.373063	-3.4298	0.000604022	0.0109176
AAEL027823	475.133	1.04334	0.304193	3.42985	0.000603909	0.0109176
AAEL027447	22113.3	-0.735537	0.214582	-3.42777	0.000608552	0.0109869
AAEL020963	26791.8	-0.841882	0.245646	-3.42722	0.000609803	0.0109968
AAEL001913	29572.9	-1.01903	0.297433	-3.42609	0.000612335	0.0110298
AAEL000250	34401.2	0.998338	0.291464	3.42526	0.000614212	0.0110509
AAEL020023	577.069	1.99877	0.583642	3.42465	0.000615591	0.011063
AAEL013990	814.837	-1.00485	0.293451	-3.42425	0.000616488	0.0110665
AAEL025244	213.988	1.00981	0.295009	3.42297	0.000619405	0.0111061
AAEL008610	322.074	2.36185	0.69008	3.42257	0.000620316	0.0111098
AAEL020913	21719.8	0.750229	0.219259	3.42166	0.000622408	0.0111345
AAEL000544	20846.3	-1.51336	0.442395	-3.42082	0.000624321	0.0111433
AAEL013434	11958.5	-0.601895	0.175946	-3.42092	0.000624104	0.0111433
AAEL003844	40100.1	0.663264	0.194045	3.4181	0.000630594	0.0112425
AAEL004743	26652.1	0.678896	0.198805	3.41489	0.000638073	0.01135
AAEL023713	939.822	0.751918	0.220169	3.41518	0.00063739	0.01135
AAEL005776	83841.6	-1.26044	0.369236	-3.41364	0.000641023	0.0113687
AAEL004319	14207.2	-0.654126	0.1916	-3.41403	0.0006401	0.0113687
AAEL027549	20475.7	0.516436	0.151291	3.41352	0.000641296	0.0113687
AAEL027038	138.922	1.28311	0.376293	3.40988	0.000649911	0.0115084
AAEL001938	221.54	2.74107	0.80471	3.40629	0.000658527	0.0116478
AAEL007915	83479.6	-0.784969	0.230518	-3.40524	0.000661066	0.0116796
AAEL004341	81.0284	1.65574	0.486691	3.40203	0.000668872	0.0118042
AAEL002781	7282.14	-0.764301	0.224724	-3.40106	0.000671247	0.0118195
AAEL006274	165.312	2.08357	0.612609	3.40114	0.000671065	0.0118195
AAEL014830	17018.4	-1.53072	0.450151	-3.40046	0.000672732	0.0118241
AAEL014761	2149.32	-0.732005	0.215293	-3.40004	0.000673765	0.0118241
AAEL002057	6849.44	0.562579	0.165458	3.40014	0.000673522	0.0118241
AAEL003993	9259.8	-0.742039	0.218379	-3.39794	0.000678947	0.0118884
AAEL011337	96.7245	2.26493	0.666546	3.39801	0.000678769	0.0118884
AAEL000637	161.771	1.75267	0.516145	3.39569	0.000684566	0.0119734
AAEL024337	33705.9	-0.653177	0.192383	-3.3952	0.000685792	0.0119815
AAEL023187	41892.1	-0.743755	0.219083	-3.39485	0.000686659	0.0119833
AAEL020330	470.97	1.34216	0.395594	3.39278	0.000691876	0.0120609
AAEL002624	4298.18	-1.0675	0.314691	-3.39221	0.000693317	0.0120692
AAEL006676	5332.86	-0.771327	0.227397	-3.39198	0.000693891	0.0120692
AAEL002390	8648.41	-0.862092	0.254336	-3.38958	0.000699991	0.0121484
AAEL013421	65.032	1.46409	0.431936	3.38961	0.000699929	0.0121484
AAEL019938	135.474	1.06037	0.312924	3.38858	0.000702554	0.0121794
AAEL022996	341.595	1.19987	0.354142	3.38811	0.000703762	0.0121827
AAEL023590	267.136	1.56123	0.460826	3.3879	0.000704295	0.0121827
AAEL022430	650.866	-1.32142	0.390196	-3.38655	0.000707768	0.0122293
AAEL009474	1863.55	0.866572	0.256288	3.38125	0.000721579	0.0124542
AAEL011347	27347.8	0.708776	0.209705	3.37988	0.000725177	0.0124888
AAEL024225	849.581	0.81703	0.24173	3.37993	0.00072505	0.0124888
AAEL003345	31670.5	-1.15121	0.340718	-3.37879	0.000728052	0.0125109
AAEL006576	13654.1	-0.937777	0.277541	-3.37888	0.000727815	0.0125109
AAEL009949	5211.11	-0.851288	0.252082	-3.37703	0.000732735	0.0125742
AAEL027511	75.1327	2.02059	0.598374	3.3768	0.00073334	0.0125742
AAEL009031	118.887	1.55838	0.461564	3.3763	0.000734687	0.0125835
AAEL023266	8576.41	-1.69218	0.502285	-3.36897	0.000754502	0.0129088
AAEL011129	6083.07	-1.0428	0.309861	-3.36538	0.000764391	0.0130638
AAEL003703	546.759	0.75823	0.225358	3.36455	0.000766676	0.0130886
AAEL009872	72830.9	-0.655163	0.194838	-3.3626	0.000772114	0.0131671
AAEL009334	69145.5	-0.775087	0.230548	-3.36194	0.000773983	0.0131846
AAEL008485	60969.7	-0.970546	0.288832	-3.36025	0.000778728	0.013251
AAEL024377	88.3166	1.68963	0.502901	3.35977	0.000780062	0.0132594
AAEL021082	2222.33	-1.17835	0.350771	-3.35932	0.000781341	0.013262
AAEL025869	204.371	-0.90286	0.268789	-3.35899	0.000782285	0.013262
AAEL006181	14989.9	0.598239	0.17811	3.35882	0.000782751	0.013262
AAEL009627	14744.4	-0.758237	0.225937	-3.35597	0.000790862	0.0133705
AAEL010650	3184.33	0.670448	0.199776	3.35599	0.000790804	0.0133705
AAEL027168	480.078	1.58134	0.471405	3.35451	0.000795048	0.0134268
AAEL024130	42.6689	1.53591	0.458038	3.35325	0.00079869	0.0134738
AAEL005064	15079.1	-0.697298	0.207977	-3.35277	0.000800079	0.0134828
AAEL001143	549.32	0.639758	0.190984	3.34979	0.000808717	0.0136137
AAEL006053	728.361	1.18105	0.352679	3.34881	0.000811602	0.0136476
AAEL013941	10726.5	-0.814432	0.243301	-3.34743	0.00081564	0.0137008
AAEL009645	225645	0.643011	0.192139	3.34659	0.000818109	0.0137193
AAEL022655	122.605	1.80977	0.540801	3.34647	0.000818488	0.0137193
AAEL018232	4400.42	-1.26682	0.378623	-3.34587	0.000820247	0.0137341
AAEL027751	4878.15	-0.853299	0.255091	-3.34508	0.000822596	0.0137441
AAEL002629	9253.53	-0.744187	0.222457	-3.34532	0.000821889	0.0137441
AAEL019641	20329.5	-0.978016	0.292415	-3.34462	0.000823948	0.013752
AAEL012431	1025.65	-0.931042	0.278554	-3.34241	0.000830536	0.0138473
AAEL009682	101.411	1.04433	0.312499	3.34186	0.000832185	0.01386
AAEL013194	1829.85	-0.708039	0.211967	-3.34033	0.000836783	0.0139218
AAEL011038	2363.09	0.650366	0.19477	3.33914	0.000840371	0.0139667
AAEL024482	821.844	-1.18349	0.354504	-3.33844	0.000842514	0.0139875
AAEL019484	1417.81	-0.894306	0.267985	-3.33715	0.000846422	0.0140375
AAEL006958	6181.84	-0.781139	0.234163	-3.33588	0.000850295	0.0140742
AAEL003076	22346.5	0.752669	0.225637	3.33576	0.00085068	0.0140742
AAEL026080	311.228	1.48668	0.445707	3.33554	0.000851325	0.0140742
AAEL010418	188.623	-1.13144	0.339239	-3.33522	0.000852313	0.0140757
AAEL025780	130.96	-1.00637	0.301835	-3.33415	0.000855596	0.0141151
AAEL026415	44.4981	1.78072	0.534169	3.33363	0.000857213	0.0141269
AAEL007929	2356.47	-1.01518	0.304765	-3.33103	0.000865243	0.0142293
AAEL003379	3602.61	-0.497591	0.14937	-3.33127	0.000864498	0.0142293
AAEL006976	80352.1	-0.642625	0.192989	-3.32985	0.000868938	0.0142602
AAEL022247	36.8452	2.08456	0.625994	3.33	0.000868464	0.0142602
AAEL022568	2196.35	-0.75332	0.226277	-3.32919	0.000870986	0.0142789
AAEL006543	19146.5	-0.550471	0.165405	-3.32802	0.000874654	0.0143241
AAEL000254	13899.9	0.99482	0.299029	3.32684	0.000878376	0.0143666
AAEL027580	1121.61	1.00532	0.302207	3.32661	0.000879084	0.0143666
AAEL004995	16358.9	0.936171	0.281494	3.32572	0.000881902	0.0143977
AAEL002185	44115.5	-0.993455	0.298847	-3.32429	0.000886438	0.0144567
AAEL011460	1116.43	-0.787372	0.23692	-3.32336	0.000889395	0.0144898
AAEL002228	625.022	1.81506	0.546466	3.32145	0.000895505	0.0145592
AAEL007870	61.6653	2.6507	0.798	3.32167	0.000894791	0.0145592
AAEL013346	101.804	1.71471	0.516532	3.31967	0.000901239	0.0146372
AAEL001511	10977.8	-0.611887	0.184349	-3.31918	0.000902833	0.0146479
AAEL012125	2678.12	-0.796818	0.240087	-3.31887	0.000903823	0.0146488
AAEL019702	1090.35	-1.04437	0.314823	-3.31732	0.000908841	0.014715
AAEL001087	10111.6	0.996358	0.300388	3.31691	0.000910188	0.0147216
AAEL006419	9556.58	-0.646693	0.194989	-3.31656	0.000911322	0.0147248
AAEL021188	1936.23	1.28918	0.388934	3.31465	0.000917585	0.0148107
AAEL023905	58.1277	1.36714	0.412545	3.31391	0.000920002	0.0148344
AAEL025694	228.373	1.73125	0.522557	3.31303	0.000922915	0.0148661
AAEL024506	2394.81	0.806511	0.243494	3.31224	0.00092553	0.014893
AAEL000298	186.785	1.03133	0.311458	3.31129	0.000928667	0.0149281
AAEL009114	13820	-1.12336	0.339322	-3.31059	0.000930985	0.0149501
AAEL002686	666.477	-1.03253	0.312	-3.30941	0.000934941	0.0149982
AAEL009799	261.052	2.21377	0.669203	3.30807	0.000939422	0.0150547
AAEL017221	50.5685	-1.48639	0.449429	-3.30727	0.000942094	0.0150822
AAEL018005	132.362	1.26291	0.382055	3.30557	0.000947832	0.0151585
AAEL019437	1695.78	-0.720108	0.217877	-3.30511	0.000949401	0.0151682
AAEL017377	223.259	-1.33532	0.404122	-3.30424	0.000952329	0.0151991
AAEL006028	10068	-0.717852	0.21728	-3.3038	0.000953823	0.0151991
AAEL008791	210.848	1.06076	0.321085	3.30368	0.000954244	0.0151991
AAEL013153	705.792	1.37065	0.415006	3.30272	0.000957516	0.0152358
AAEL027632	157.919	1.35565	0.410635	3.30135	0.000962215	0.015295
AAEL002094	65.7198	1.543	0.467519	3.30041	0.000965439	0.0153307
AAEL025747	336.967	-1.03476	0.313648	-3.2991	0.000969946	0.0153712
AAEL024622	714.944	0.791477	0.239891	3.29931	0.000969217	0.0153712
AAEL020250	113.105	1.38552	0.420112	3.29798	0.000973848	0.0154175
AAEL021015	5007.22	1.01226	0.306995	3.29731	0.000976155	0.0154384
AAEL023307	252.081	-0.80318	0.243691	-3.2959	0.000981085	0.0155008
AAEL023139	103.63	-1.74594	0.529913	-3.29477	0.000985032	0.0155475
AAEL019452	4291.77	-1.32928	0.403671	-3.29299	0.000991283	0.0156304
AAEL004311	9410.83	-0.646618	0.196611	-3.28881	0.00100611	0.0158323
AAEL000812	6979.9	0.474606	0.144306	3.28888	0.00100587	0.0158323
AAEL000749	1919.2	-4.712	1.43391	-3.28611	0.00101582	0.0159531
AAEL014610	711.67	-0.95019	0.289132	-3.28636	0.00101493	0.0159531
AAEL021925	6478.16	-0.656844	0.200036	-3.28363	0.00102478	0.0160617
AAEL024540	19971.8	-0.582741	0.177454	-3.2839	0.00102381	0.0160617
AAEL004126	993.062	-0.83275	0.253779	-3.2814	0.00103295	0.0161735
AAEL008698	30.2471	1.97964	0.603354	3.28106	0.00103418	0.0161767
AAEL010052	3955.02	0.802773	0.244757	3.27988	0.0010385	0.0162281
AAEL016984	136498	-0.911269	0.277925	-3.27883	0.0010424	0.0162728
AAEL014248	5931.4	-0.945656	0.288748	-3.27502	0.00105655	0.0164774
AAEL005738	5403.93	-0.994978	0.303905	-3.27398	0.00106045	0.0165217
AAEL003320	1568.67	-0.850663	0.259861	-3.27353	0.00106214	0.0165317
AAEL000533	3284.07	-4.57267	1.39823	-3.27033	0.00107421	0.0166733
AAEL025720	420.773	0.911278	0.278655	3.27028	0.00107443	0.0166733
AAEL008266	4268.44	1.03474	0.316383	3.27054	0.00107343	0.0166733
AAEL004988	24572.2	-0.598468	0.183169	-3.26731	0.00108576	0.0168325
AAEL012003	65.6352	1.85133	0.566792	3.26633	0.00108952	0.0168742
AAEL017128	101.317	1.85366	0.567598	3.2658	0.00109156	0.016889
AAEL008384	356.996	-0.979303	0.299893	-3.26551	0.00109269	0.0168898
AAEL011872	714.888	-0.798255	0.244518	-3.26461	0.00109613	0.0169264
AAEL019857	699.567	0.758361	0.232399	3.26318	0.00110169	0.0169956
AAEL010128	316.342	-1.17834	0.361161	-3.26265	0.00110376	0.0170108
AAEL006070	17194.2	-0.684681	0.209939	-3.26134	0.00110887	0.0170727
AAEL022980	404.975	-1.08049	0.331485	-3.25955	0.00111587	0.0171469
AAEL021305	848.064	1.33891	0.410747	3.25969	0.00111534	0.0171469
AAEL007792	59.8293	1.62758	0.499423	3.25892	0.00111836	0.0171683
AAEL023030	4067.54	-0.80332	0.246583	-3.25781	0.00112277	0.0171855
AAEL008961	5134.57	-0.765438	0.234949	-3.25789	0.00112242	0.0171855
AAEL020677	101.082	1.76545	0.541862	3.25812	0.00112155	0.0171855
AAEL003291	6023.79	-0.888624	0.27283	-3.25706	0.00112571	0.0172138
AAEL024732	1610.07	-1.0281	0.315842	-3.25511	0.00113349	0.0172822
AAEL015335	1252.04	-0.893462	0.274477	-3.25515	0.00113333	0.0172822
AAEL000316	1093.79	-0.828739	0.254563	-3.25553	0.0011318	0.0172822
AAEL000229	2494.7	-4.47814	1.37603	-3.25438	0.00113638	0.0172967
AAEL021996	4605.07	-0.907971	0.279005	-3.25432	0.00113665	0.0172967
AAEL019701	4393.84	-0.791493	0.243325	-3.25282	0.00114265	0.0173601
AAEL020617	5431.49	-0.755298	0.232204	-3.25273	0.00114303	0.0173601
AAEL023262	95.1353	-2.04005	0.627499	-3.25108	0.00114969	0.0174365
AAEL024207	717.143	1.27375	0.391811	3.25093	0.00115028	0.0174365
AAEL007800	37735.5	-0.773912	0.238081	-3.25062	0.00115154	0.0174387
AAEL012538	717.398	-1.16052	0.357062	-3.2502	0.00115324	0.0174477
AAEL027783	63.8032	1.82906	0.563012	3.24871	0.00115929	0.0175223
AAEL019764	10015.5	0.735228	0.226371	3.24789	0.00116265	0.0175561
AAEL026995	11802.4	0.558436	0.171999	3.24674	0.00116734	0.01761
AAEL000124	14532.8	-1.26102	0.388594	-3.24507	0.00117422	0.0176629
AAEL013802	306.123	0.900976	0.27761	3.24547	0.00117257	0.0176629
AAEL008801	157.622	1.34192	0.413525	3.24507	0.00117422	0.0176629
AAEL019860	6388.39	-0.977014	0.301222	-3.2435	0.00118072	0.0177435
AAEL007706	1032.87	0.873546	0.269362	3.24302	0.00118271	0.0177565
AAEL002724	4138.93	-1.17506	0.362559	-3.24101	0.00119106	0.0178648
AAEL015007	4562.73	-0.580379	0.179093	-3.24065	0.00119256	0.0178702
AAEL024699	61.3076	1.46336	0.45179	3.23904	0.00119934	0.0179547
AAEL010532	109.026	1.16886	0.360973	3.23808	0.00120338	0.0179979
AAEL026698	283.676	-1.34031	0.414203	-3.23589	0.00121263	0.0181191
AAEL008386	931.126	-1.09359	0.338199	-3.23358	0.00122249	0.0181686
AAEL007110	256.365	-1.02183	0.316036	-3.23328	0.00122377	0.0181686
AAEL001113	76671.7	-0.53022	0.163991	-3.23322	0.00122405	0.0181686
AAEL013044	1786.26	0.508719	0.15729	3.23427	0.00121954	0.0181686
AAEL026600	2816.68	0.654053	0.202242	3.23401	0.00122065	0.0181686
AAEL028039	53.8128	1.49698	0.462823	3.23447	0.0012187	0.0181686
AAEL021590	84.6614	1.87315	0.579228	3.23387	0.00122126	0.0181686
AAEL003284	146.656	-1.47139	0.455476	-3.23045	0.00123594	0.0183277
AAEL009402	4320.37	-0.977	0.302521	-3.22953	0.00123993	0.0183521
AAEL019630	8939.11	0.784006	0.24276	3.22956	0.00123981	0.0183521
AAEL024739	5592.62	1.00134	0.310184	3.2282	0.00124574	0.0184207
AAEL013384	7665.34	-0.663698	0.205613	-3.2279	0.00124704	0.0184226
AAEL019574	1968	1.35299	0.419215	3.22744	0.00124904	0.0184348
AAEL001342	421.94	-0.834665	0.258641	-3.22712	0.00125045	0.0184382
AAEL005130	6256.88	-0.640938	0.198642	-3.22659	0.00125273	0.0184546
AAEL000021	467.847	-1.18135	0.366166	-3.22626	0.00125419	0.0184587
AAEL021622	944.027	-0.536663	0.166401	-3.22512	0.0012592	0.0184978
AAEL001062	8179.97	0.602009	0.186651	3.22531	0.00125835	0.0184978
AAEL014242	33.5117	1.97859	0.613558	3.22478	0.0012607	0.0185025
AAEL021899	113.579	-1.09973	0.341143	-3.22367	0.0012656	0.0185397
AAEL006691	152.858	2.8678	0.889604	3.22368	0.00126554	0.0185397
AAEL001292	44.8151	1.55275	0.481899	3.22214	0.00127236	0.0186214
AAEL022221	741.472	-1.09111	0.338718	-3.22129	0.00127614	0.0186246
AAEL019704	5093.24	-0.911061	0.282801	-3.22156	0.00127493	0.0186246
AAEL022021	396.127	0.972456	0.301872	3.22142	0.00127557	0.0186246
AAEL007549	9115.74	-0.694783	0.21573	-3.22061	0.00127917	0.0186513
AAEL022584	419.326	1.80336	0.560045	3.22003	0.00128178	0.018672
AAEL008097	4684.49	-1.14547	0.355892	-3.2186	0.00128816	0.0187044
AAEL012344	736.867	-1.05684	0.328383	-3.21831	0.00128948	0.0187044
AAEL027643	1588	-0.7605	0.236238	-3.21921	0.00128542	0.0187044
AAEL010054	3028.7	0.580734	0.180444	3.21836	0.00128927	0.0187044
AAEL021266	76.5784	1.81477	0.563908	3.2182	0.00128996	0.0187044
AAEL019692	2974.07	-0.917036	0.285024	-3.2174	0.00129357	0.0187395
AAEL029008	61.9251	1.50754	0.469045	3.21406	0.00130871	0.0189412
AAEL002741	4876.95	-0.945181	0.294199	-3.21272	0.00131483	0.0189948
AAEL026547	348.322	1.00944	0.314191	3.21284	0.00131431	0.0189948
AAEL001137	165.089	1.04566	0.32555	3.21199	0.00131821	0.0190261
AAEL001586	6200.79	0.874896	0.272837	3.20666	0.00134284	0.0193638
AAEL001261	3343.78	-1.08379	0.33816	-3.20496	0.00135083	0.0194433
AAEL011836	109.684	1.92133	0.599468	3.20506	0.00135033	0.0194433
AAEL026154	7735.29	0.674264	0.210585	3.20185	0.00136547	0.019636
AAEL026809	541.548	1.3324	0.416233	3.2011	0.00136906	0.0196695
AAEL021073	15100	-0.646644	0.202025	-3.20081	0.0013704	0.0196708
AAEL024825	5161.44	0.890755	0.278353	3.20009	0.00137383	0.0197021
AAEL021010	2213.12	0.858986	0.268462	3.19965	0.00137593	0.0197141
AAEL026173	156.752	-1.26255	0.394751	-3.19835	0.00138217	0.0197855
AAEL003139	4077.08	-0.621892	0.194524	-3.197	0.00138865	0.0198429
AAEL026363	2892.68	1.43851	0.449959	3.19699	0.00138871	0.0198429
AAEL021038	104.906	1.60879	0.503583	3.19468	0.00139985	0.0199838
AAEL026027	20160.1	-0.67104	0.210162	-3.19297	0.00140816	0.0200296
AAEL012567	855.821	-0.553563	0.173367	-3.19301	0.001408	0.0200296
AAEL023405	163.867	0.996851	0.312149	3.19351	0.00140556	0.0200296
AAEL021656	118.077	1.25277	0.392292	3.19347	0.00140576	0.0200296
AAEL024820	4211.5	0.871451	0.273038	3.19168	0.00141448	0.0201013
AAEL002919	13785.4	-0.773881	0.242581	-3.1902	0.00142176	0.0201864
AAEL019428	3026.1	-1.18505	0.371582	-3.18921	0.00142662	0.0202189
AAEL007707	29258.5	-0.7501	0.235196	-3.18926	0.00142637	0.0202189
AAEL026496	125.393	1.37906	0.432704	3.18706	0.00143726	0.0203512
AAEL024391	995.358	1.29063	0.405035	3.18646	0.00144027	0.0203754
AAEL009567	3975.29	-0.669917	0.210394	-3.1841	0.00145203	0.0205234
AAEL023170	952.424	0.804806	0.252936	3.18185	0.00146336	0.0206648
AAEL005060	607.719	0.97534	0.306597	3.18118	0.00146675	0.0206942
AAEL010157	35.5135	2.49539	0.784587	3.18052	0.00147011	0.0207228
AAEL002997	2107.23	0.815415	0.256432	3.17985	0.00147353	0.0207525
AAEL013003	5739.6	0.729106	0.229334	3.17923	0.00147665	0.0207777
AAEL003959	4180.42	-0.473257	0.148907	-3.1782	0.0014819	0.020833
AAEL000575	1164.16	-1.04583	0.329092	-3.17792	0.00148338	0.020835
AAEL008218	78.3943	1.57206	0.494936	3.17628	0.00149177	0.0209342
AAEL014361	11650.8	-0.646189	0.203486	-3.17559	0.00149531	0.0209651
AAEL026708	106.35	-1.46832	0.462652	-3.17369	0.00150512	0.021065
AAEL019988	12919.2	0.636625	0.200584	3.17386	0.00150427	0.021065
AAEL003066	326.399	0.846335	0.266807	3.17208	0.00151352	0.0211636
AAEL021865	442.009	0.608898	0.191988	3.17154	0.00151631	0.0211838
AAEL011470	11815.3	-1.05717	0.333554	-3.16941	0.00152747	0.0213017
AAEL020113	4335.14	-0.56623	0.178643	-3.16961	0.00152643	0.0213017
AAEL003006	19572.6	0.638003	0.201321	3.16908	0.00152922	0.0213069
AAEL018691	6984.29	1.32589	0.418417	3.16883	0.00153055	0.0213069
AAEL006962	3209.63	-0.945649	0.298691	-3.16598	0.00154563	0.0214901
AAEL005411	7699.71	-0.566626	0.178992	-3.16566	0.00154732	0.0214901
AAEL020917	458.154	1.07818	0.340597	3.16556	0.00154782	0.0214901
AAEL003874	1195.99	-0.818475	0.258599	-3.16503	0.00155067	0.0215105
AAEL003010	209.224	1.40804	0.445092	3.16347	0.00155898	0.0216068
AAEL026485	104.001	1.6895	0.534222	3.16254	0.00156401	0.0216573
AAEL014140	697.153	-0.963892	0.305137	-3.15889	0.00158373	0.0219111
AAEL001652	1051.81	0.82697	0.261849	3.15819	0.00158752	0.0219248
AAEL006841	338.464	2.02268	0.640429	3.15832	0.00158684	0.0219248
AAEL007964	1067.23	-1.30246	0.412515	-3.15737	0.00159198	0.0219478
AAEL001607	4598.26	-0.836411	0.264891	-3.15757	0.00159092	0.0219478
AAEL027242	1105	-0.953848	0.302194	-3.15641	0.00159722	0.0220007
AAEL026478	1808.28	-0.846973	0.268447	-3.15509	0.00160451	0.022043
AAEL027975	1460.69	-0.546467	0.173201	-3.1551	0.00160446	0.022043
AAEL025414	726.454	0.94851	0.300616	3.15523	0.00160374	0.022043
AAEL004130	45.7762	2.47956	0.786319	3.15337	0.00161396	0.0221534
AAEL026796	640.906	-1.15283	0.365739	-3.15205	0.00162128	0.0222345
AAEL006189	17038.1	-0.534812	0.169717	-3.1512	0.00162603	0.0222801
AAEL006156	6060.03	0.626649	0.198907	3.15047	0.00163008	0.0223162
AAEL022056	117.585	-1.77739	0.564525	-3.14847	0.00164129	0.0224413
AAEL027367	20323.5	-0.770373	0.244693	-3.14833	0.00164208	0.0224413
AAEL025078	2851.94	-0.663922	0.21094	-3.14745	0.00164704	0.0224699
AAEL023441	10690.2	-0.546433	0.173605	-3.14756	0.00164638	0.0224699
AAEL028035	629.148	-0.916304	0.291167	-3.14701	0.00164952	0.0224842
AAEL010344	4134.42	-0.804536	0.255817	-3.14497	0.00166104	0.022602
AAEL003846	312.83	1.44917	0.460786	3.145	0.00166089	0.022602
AAEL003065	7552.36	0.667531	0.212329	3.14385	0.00166742	0.0226691
AAEL026491	944.779	0.615967	0.196009	3.14254	0.00167488	0.0227508
AAEL022083	62.2746	1.30231	0.414824	3.13944	0.00169273	0.0229734
AAEL008466	5476.99	-0.672032	0.214139	-3.1383	0.00169933	0.0230431
AAEL026507	1275.94	-0.660938	0.210699	-3.13689	0.00170752	0.0231341
AAEL003628	1077.13	-0.589129	0.187903	-3.13529	0.00171686	0.0232405
AAEL011281	19384.2	-0.689719	0.220134	-3.13317	0.00172927	0.0233884
AAEL024991	2747.83	0.891689	0.284625	3.13286	0.00173113	0.0233934
AAEL026446	8147.4	-0.668911	0.213649	-3.13088	0.00174282	0.0234503
AAEL004095	298.637	0.724468	0.231385	3.131	0.00174212	0.0234503
AAEL010682	8651.68	0.93354	0.298151	3.1311	0.00174151	0.0234503
AAEL024270	501.542	1.17166	0.374124	3.13174	0.00173772	0.0234503
AAEL022975	91.7535	2.13792	0.682727	3.13145	0.00173948	0.0234503
AAEL018112	2298.02	-0.697609	0.222856	-3.13031	0.00174621	0.0234759
AAEL021276	7131.01	-0.732513	0.234092	-3.12917	0.00175303	0.0235473
AAEL019727	23613.4	-0.592063	0.189238	-3.12866	0.00175603	0.0235674
AAEL020342	7606.03	-0.781765	0.249983	-3.12728	0.00176432	0.0236383
AAEL002010	1353	0.580908	0.185754	3.1273	0.00176421	0.0236383
AAEL012981	67.7169	1.94001	0.620473	3.12667	0.00176798	0.0236671
AAEL027695	1118.27	0.743319	0.237763	3.12631	0.00177016	0.0236761
AAEL021472	588.395	1.73983	0.55661	3.12576	0.00177344	0.0236998
AAEL021851	402.286	0.931738	0.298118	3.1254	0.00177563	0.0237088
AAEL014627	3885.17	-1.3436	0.429943	-3.12507	0.00177766	0.0237148
AAEL004070	125.797	0.870104	0.278449	3.12483	0.0017791	0.0237148
AAEL019885	74702.3	-0.779604	0.249574	-3.12375	0.00178564	0.0237415
AAEL014880	3766.46	0.616475	0.197328	3.12411	0.00178347	0.0237415
AAEL027773	1919.96	1.14898	0.367812	3.12383	0.00178512	0.0237415
AAEL020648	238.655	-0.702327	0.224949	-3.12216	0.00179532	0.02385
AAEL022207	1772.75	1.47519	0.472624	3.12128	0.00180064	0.0239004
AAEL010269	26695.5	-0.636441	0.203931	-3.12086	0.00180324	0.0239147
AAEL009476	243.573	-1.12903	0.361836	-3.12027	0.00180685	0.023929
AAEL022780	55.9788	1.21412	0.389116	3.12019	0.00180737	0.023929
AAEL024362	292.76	-0.759751	0.243679	-3.11784	0.0018218	0.0240997
AAEL019767	15941	-0.627488	0.20131	-3.11703	0.00182685	0.0241259
AAEL002307	101.135	1.50178	0.481763	3.11726	0.00182543	0.0241259
AAEL011163	1368.74	0.6994	0.224413	3.11657	0.00182965	0.0241425
AAEL004589	62129.6	-0.702229	0.225433	-3.11503	0.00183929	0.0242332
AAEL005630	189.187	1.68169	0.53989	3.11489	0.00184016	0.0242332
AAEL015254	146.927	1.9327	0.620503	3.11473	0.00184116	0.0242332
AAEL019592	11937.4	-0.565231	0.18151	-3.11405	0.00184536	0.0242681
AAEL020028	1430.22	-0.681141	0.218823	-3.11275	0.00185351	0.0242864
AAEL021075	436.475	0.719864	0.231274	3.1126	0.00185449	0.0242864
AAEL027005	102.244	1.64273	0.527716	3.11291	0.00185251	0.0242864
AAEL000678	42.8468	1.73051	0.555926	3.11285	0.00185293	0.0242864
AAEL020742	37.7113	2.00086	0.642761	3.11291	0.00185251	0.0242864
AAEL022660	9659.67	1.00613	0.323334	3.11175	0.00185985	0.0243363
AAEL020579	2637.48	-1.10436	0.355012	-3.11077	0.001866	0.0243964
AAEL023748	133.473	0.972445	0.312639	3.11044	0.00186809	0.0244034
AAEL006122	389.779	-0.995715	0.320224	-3.10943	0.00187446	0.0244662
AAEL015573	74.2412	1.49745	0.481629	3.10914	0.00187633	0.0244703
AAEL024952	545.584	0.993639	0.319636	3.10866	0.00187938	0.0244897
AAEL006449	11086.1	0.667417	0.214713	3.10841	0.00188096	0.02449
AAEL011513	3412.46	-0.878066	0.282505	-3.10815	0.00188265	0.0244916
AAEL013417	588.01	-1.2794	0.411786	-3.10696	0.00189024	0.0245699
AAEL026960	9681.52	-0.918616	0.295769	-3.10586	0.00189728	0.0246294
AAEL008175	1314.96	-0.530687	0.170872	-3.10575	0.00189795	0.0246294
AAEL024652	799.736	1.4995	0.482891	3.10525	0.00190116	0.0246506
AAEL026638	1505.08	1.1857	0.381884	3.10488	0.00190358	0.0246616
AAEL027501	198.951	2.1086	0.679193	3.10457	0.00190556	0.024667
AAEL022458	115.901	0.989371	0.318756	3.10385	0.00191018	0.024702
AAEL024818	85.2808	1.2806	0.41261	3.10366	0.00191141	0.024702
AAEL010804	3642.96	-1.08422	0.34951	-3.10211	0.00192144	0.0248111
AAEL023956	94.2364	1.0409	0.335656	3.10109	0.00192807	0.0248762
AAEL010957	130.932	0.85054	0.274298	3.10079	0.00193003	0.0248811
AAEL013433	497.504	-0.715804	0.230872	-3.10043	0.00193237	0.0248907
AAEL019808	5802.46	-0.787361	0.25399	-3.09997	0.00193542	0.0249094
AAEL000716	6639.91	-0.585396	0.188854	-3.09973	0.00193699	0.0249094
AAEL005273	742.089	-0.736238	0.23764	-3.09813	0.00194747	0.0250236
AAEL014489	9175.07	0.730426	0.235802	3.09763	0.00195078	0.0250456
AAEL009291	9979.34	-0.800227	0.258371	-3.0972	0.00195358	0.0250611
AAEL005788	746.042	0.760584	0.245607	3.09675	0.00195652	0.0250783
AAEL022581	35894.1	0.968205	0.312707	3.09621	0.00196014	0.0251042
AAEL020239	521.1	-1.02638	0.331561	-3.09558	0.00196426	0.0251364
AAEL006818	116.789	1.01032	0.326588	3.09358	0.0019776	0.0252865
AAEL008292	8194.52	0.565978	0.183064	3.09169	0.00199023	0.0254191
AAEL024336	2411.03	0.791484	0.256016	3.09154	0.00199121	0.0254191
AAEL007251	2273.12	0.561283	0.181573	3.09122	0.00199335	0.0254257
AAEL027711	158.147	-1.14279	0.369723	-3.09094	0.00199524	0.0254292
AAEL021995	788.774	-0.668927	0.21646	-3.09031	0.00199949	0.0254627
AAEL010625	76.7029	1.39627	0.451882	3.0899	0.00200223	0.0254678
AAEL020788	37.9911	2.77428	0.897892	3.08977	0.00200314	0.0254678
AAEL011112	3443.49	-0.883906	0.286121	-3.08927	0.00200651	0.0254693
AAEL010247	3054.6	0.505462	0.163611	3.0894	0.00200558	0.0254693
AAEL011926	70.0726	1.95818	0.633963	3.0888	0.00200967	0.0254889
AAEL026734	1259.29	-0.931845	0.301842	-3.0872	0.00202052	0.0256058
AAEL022658	1888.35	-1.84065	0.596531	-3.08559	0.00203147	0.025653
AAEL009909	2440.67	-0.555477	0.179998	-3.08601	0.00202859	0.025653
AAEL008773	16275.2	-0.549243	0.177994	-3.08574	0.00203045	0.025653
AAEL020223	98.5978	1.25807	0.4077	3.08577	0.00203027	0.025653
AAEL025350	108.533	1.27531	0.413362	3.08523	0.00203396	0.025653
AAEL023949	88.9072	1.5928	0.516267	3.08521	0.00203405	0.025653
AAEL025234	176.48	1.09443	0.354794	3.08469	0.00203764	0.0256776
AAEL026349	209.387	1.42639	0.462698	3.08276	0.00205089	0.0258238
AAEL000166	2245.25	-0.730979	0.23732	-3.08014	0.002069	0.0260309
AAEL009742	163.383	1.91316	0.621392	3.07883	0.00207818	0.0261254
AAEL019844	3277.23	-0.970703	0.315484	-3.07687	0.00209189	0.0262768
AAEL013159	200.615	-0.995127	0.32346	-3.0765	0.00209445	0.0262878
AAEL001860	517.142	-1.64811	0.535827	-3.07583	0.00209917	0.0263261
AAEL006102	57762.3	-0.607608	0.197629	-3.07449	0.00210865	0.0264027
AAEL021928	121.622	1.70279	0.55381	3.07468	0.00210726	0.0264027
AAEL011186	631.302	-0.849439	0.276408	-3.07314	0.00211821	0.0265012
AAEL006282	643.4	-1.13715	0.370062	-3.07285	0.00212023	0.0265054
AAEL006838	1773.45	1.0054	0.327256	3.0722	0.00212488	0.0265424
AAEL014959	94949.2	-0.848287	0.276146	-3.07188	0.00212718	0.02655
AAEL007784	219.557	-1.30959	0.426415	-3.07117	0.00213222	0.0265822
AAEL001686	1116.6	1.0031	0.326632	3.07104	0.00213315	0.0265822
AAEL011991	1768	-0.629608	0.205083	-3.07001	0.00214052	0.0266224
AAEL025589	4368.51	0.965586	0.314536	3.06988	0.00214147	0.0266224
AAEL010480	2055.81	1.04009	0.338756	3.07032	0.00213833	0.0266224
AAEL006025	7865.06	-0.547065	0.178315	-3.06797	0.0021552	0.0267196
AAEL024052	375.229	0.863013	0.281246	3.06853	0.00215115	0.0267196
AAEL027328	308.123	0.920789	0.30014	3.06787	0.00215592	0.0267196
AAEL024087	107.065	1.89137	0.616513	3.06784	0.0021561	0.0267196
AAEL023720	131.587	1.39086	0.453482	3.06707	0.00216165	0.0267673
AAEL024650	97.39	1.15767	0.377541	3.06634	0.00216699	0.0268122
AAEL006865	2537.11	0.847641	0.276463	3.06602	0.0021693	0.0268196
AAEL002335	20169.9	-0.513838	0.167639	-3.06515	0.00217562	0.0268766
AAEL019634	136.863	-1.14046	0.372251	-3.06368	0.00218634	0.0269878
AAEL003646	24854.6	-0.720757	0.235297	-3.06318	0.00218998	0.0270115
AAEL029021	18.8744	-2.36586	0.7731	-3.06023	0.00221167	0.0272362
AAEL013163	2337.86	0.676067	0.220915	3.0603	0.00221116	0.0272362
AAEL007508	371.177	1.23029	0.402097	3.05968	0.00221576	0.0272652
AAEL001402	4458.64	-1.01149	0.330771	-3.05798	0.00222835	0.0273787
AAEL002560	13295.1	-0.781895	0.255692	-3.05796	0.00222848	0.0273787
AAEL002385	1176.66	-0.787113	0.257444	-3.05742	0.00223255	0.027402
AAEL023211	155.741	1.63442	0.534608	3.05724	0.00223387	0.027402
AAEL027790	24017.3	-0.611041	0.199893	-3.05684	0.00223682	0.0274167
AAEL001401	5649.54	-0.912686	0.298872	-3.05377	0.00225987	0.0276561
AAEL004873	25746.2	-0.671983	0.220044	-3.05386	0.00225917	0.0276561
AAEL026764	401.899	-1.07366	0.351671	-3.05301	0.00226557	0.0276585
AAEL001641	18065.6	-0.676631	0.221642	-3.05281	0.00226712	0.0276585
AAEL021702	62.7861	1.76664	0.578583	3.05339	0.0022627	0.0276585
AAEL003644	45.0163	1.96025	0.642027	3.05323	0.00226395	0.0276585
AAEL002675	2912.94	-0.926891	0.303862	-3.05037	0.0022856	0.0278558
AAEL018703	13468.1	-0.668511	0.219169	-3.05021	0.00228684	0.0278558
AAEL022453	227.293	-1.17315	0.384717	-3.04939	0.00229309	0.0278868
AAEL014913	133521	-0.527967	0.173164	-3.04894	0.0022965	0.0278868
AAEL025140	2097.35	0.570144	0.186991	3.04904	0.00229575	0.0278868
AAEL001747	52.0658	1.99691	0.654808	3.04962	0.00229131	0.0278868
AAEL001737	65.1444	1.66721	0.546899	3.04848	0.0023	0.0279077
AAEL020019	2424.81	-1.41185	0.46323	-3.04785	0.00230489	0.0279454
AAEL020106	1327.85	0.705656	0.23158	3.04713	0.00231038	0.0279904
AAEL011427	2513.54	0.714933	0.234749	3.04552	0.00232278	0.0281189
AAEL005779	3941.04	-0.660659	0.216976	-3.04485	0.00232794	0.0281596
AAEL003069	458.67	-0.711417	0.233797	-3.04288	0.00234323	0.0283227
AAEL026431	143.118	1.37039	0.450534	3.04171	0.00235241	0.0284118
AAEL009414	34376.1	-0.65924	0.216826	-3.04041	0.00236258	0.0285127
AAEL024216	2223.65	-0.7872	0.259019	-3.03916	0.00237237	0.0286088
AAEL000931	78044.7	0.972405	0.320082	3.03799	0.00238162	0.0286983
AAEL008090	777.186	-0.862384	0.283969	-3.0369	0.00239028	0.0287806
AAEL008274	5481.29	-0.621448	0.204671	-3.03633	0.00239478	0.0287985
AAEL005354	5564.08	-0.49121	0.161782	-3.03625	0.00239544	0.0287985
AAEL003093	839.074	-0.976393	0.321679	-3.0353	0.00240297	0.0288398
AAEL000336	9251.23	-0.811511	0.267373	-3.03512	0.00240439	0.0288398
AAEL011320	8629.75	-0.78933	0.260041	-3.0354	0.00240215	0.0288398
AAEL010793	7291.21	-0.665034	0.219162	-3.03444	0.00240982	0.0288608
AAEL015653	10076.6	0.698245	0.230099	3.03454	0.00240906	0.0288608
AAEL006054	2887.82	-0.853973	0.281846	-3.02993	0.00244614	0.0292512
AAEL023976	412.797	0.688852	0.227343	3.03001	0.00244549	0.0292512
AAEL010608	123315	-0.657166	0.217051	-3.02771	0.00246414	0.029444
AAEL003063	19838.2	-0.626225	0.206881	-3.02698	0.00247014	0.0294707
AAEL005113	77.6124	1.01485	0.33526	3.02705	0.00246953	0.0294707
AAEL014531	3124.8	0.662252	0.218907	3.02527	0.00248408	0.0295921
AAEL024763	169.564	1.88079	0.621672	3.02537	0.00248328	0.0295921
AAEL001965	51975.8	-0.760467	0.251529	-3.02338	0.00249971	0.0297106
AAEL026605	315.664	1.36176	0.450389	3.02352	0.00249854	0.0297106
AAEL013951	36.2545	2.38517	0.788879	3.02349	0.00249876	0.0297106
AAEL027343	42.6513	1.92928	0.638397	3.02207	0.0025105	0.0298163
AAEL013345	173.942	1.36994	0.453507	3.02077	0.00252137	0.0299226
AAEL023202	344.439	1.07965	0.35751	3.01992	0.00252846	0.0299841
AAEL018107	59.8134	-1.39293	0.461434	-3.0187	0.00253861	0.0300817
AAEL013611	2916.9	0.753261	0.249559	3.01836	0.00254144	0.0300925
AAEL022027	209.511	1.27413	0.422166	3.01808	0.00254381	0.0300979
AAEL012518	4536.14	-0.803054	0.266127	-3.01756	0.0025482	0.0301084
AAEL020287	1433.52	-0.640312	0.212203	-3.01745	0.00254915	0.0301084
AAEL012870	46.0412	1.36615	0.452775	3.01729	0.00255046	0.0301084
AAEL018028	1152.27	0.751047	0.24899	3.01637	0.00255822	0.0301774
AAEL009630	12501.8	-1.15708	0.383715	-3.01547	0.00256582	0.0302443
AAEL004543	154.149	1.25937	0.417733	3.01478	0.00257164	0.0302902
AAEL011685	415.908	-0.753477	0.2502	-3.0115	0.00259964	0.0305969
AAEL007268	1558.77	-1.17418	0.390074	-3.01015	0.00261116	0.0307096
AAEL027107	210.574	-0.707841	0.235193	-3.00961	0.00261582	0.0307412
AAEL003380	1591.11	0.778266	0.25869	3.00849	0.00262549	0.0308318
AAEL026609	202.737	-0.974256	0.323991	-3.00704	0.00263801	0.0309557
AAEL012675	5857.04	0.749123	0.24936	3.00419	0.00266292	0.0312127
AAEL012164	381.812	0.839063	0.279315	3.004	0.00266454	0.0312127
AAEL024740	2070.1	1.0116	0.336766	3.00385	0.00266588	0.0312127
AAEL006634	3640.68	-0.754712	0.251638	-2.9992	0.00270694	0.0316519
AAEL025036	384.074	1.2541	0.418154	2.99914	0.00270743	0.0316519
AAEL017347	1953.6	-1.36407	0.454942	-2.99834	0.00271453	0.0317043
AAEL017293	21720.2	-0.907019	0.302523	-2.99818	0.00271595	0.0317043
AAEL017204	12646.7	-0.616281	0.205574	-2.99786	0.0027188	0.0317068
AAEL009642	2893.95	0.812236	0.270952	2.99771	0.00272021	0.0317068
AAEL017495	70.4752	-1.25057	0.417326	-2.99661	0.00272996	0.0317969
AAEL024964	58.3488	-1.61228	0.538153	-2.99596	0.00273582	0.0318415
AAEL006690	825.593	-0.765043	0.255418	-2.99526	0.00274212	0.0318912
AAEL021392	202.962	0.915972	0.305914	2.99421	0.00275155	0.0319771
AAEL013962	27606.6	0.770576	0.257376	2.99398	0.00275368	0.0319782
AAEL024393	240.914	1.65743	0.553709	2.99332	0.00275958	0.032023
AAEL003045	114.055	-1.18018	0.394366	-2.9926	0.00276611	0.0320751
AAEL021792	1176.53	-0.94201	0.314837	-2.99205	0.00277107	0.0320851
AAEL007205	5912.62	-0.909528	0.303964	-2.99222	0.00276954	0.0320851
AAEL010390	111.125	-0.964203	0.32242	-2.99052	0.00278502	0.0322016
AAEL020033	17073.9	-0.85993	0.28756	-2.99044	0.00278573	0.0322016
AAEL019846	7332.48	0.751299	0.251248	2.99027	0.00278729	0.0322016
AAEL023662	559.794	-0.864818	0.289275	-2.98961	0.00279336	0.032248
AAEL005839	28000.2	-0.752147	0.251656	-2.98879	0.00280089	0.0323112
AAEL003383	10501.8	-0.529003	0.177049	-2.98789	0.00280908	0.0323818
AAEL029064	2162.08	-0.842285	0.281944	-2.98742	0.00281345	0.0324084
AAEL020194	4153.43	0.835525	0.279839	2.98574	0.00282898	0.0325633
AAEL023987	75.0623	1.86394	0.624371	2.98531	0.00283288	0.0325843
AAEL027078	8562.71	-0.719355	0.241066	-2.98406	0.00284451	0.0326942
AAEL000670	18683.8	0.652251	0.218686	2.98259	0.00285822	0.0328277
AAEL004809	12283.6	-0.938882	0.315067	-2.97995	0.00288298	0.0330878
AAEL006055	390.907	-1.18152	0.396625	-2.97893	0.00289255	0.0331492
AAEL001894	782.732	-0.87245	0.292855	-2.97912	0.00289078	0.0331492
AAEL000038	8176.09	-0.751297	0.252243	-2.97847	0.00289692	0.033175
AAEL008305	3926.48	-4.31178	1.44805	-2.97765	0.00290465	0.0331908
AAEL003112	2526.03	-0.785731	0.263867	-2.97776	0.00290367	0.0331908
AAEL004127	900.591	-0.598264	0.200913	-2.97772	0.00290402	0.0331908
AAEL022176	516.174	1.34627	0.452273	2.97669	0.00291381	0.0332713
AAEL002632	630.262	-0.773444	0.259967	-2.97517	0.00292829	0.0333888
AAEL007059	505.938	-0.65221	0.219235	-2.97494	0.00293049	0.0333888
AAEL009198	8801.72	-0.529935	0.178122	-2.97512	0.00292874	0.0333888
AAEL015111	298.432	-1.18471	0.398278	-2.97458	0.00293386	0.033403
AAEL007220	82.3187	1.52178	0.511925	2.97266	0.00295234	0.033589
AAEL024371	4228.18	0.947543	0.31878	2.97241	0.00295474	0.0335919
AAEL001054	108.696	1.60168	0.538901	2.97212	0.00295748	0.0335988
AAEL020658	350.934	1.66747	0.561235	2.97107	0.00296766	0.0336901
AAEL012886	9890.34	-0.454041	0.152897	-2.9696	0.0029819	0.0337884
AAEL008664	16563	0.603265	0.203154	2.96949	0.0029829	0.0337884
AAEL024563	2458.29	0.683302	0.230124	2.96928	0.00298494	0.0337884
AAEL004303	135.433	1.57796	0.531347	2.96974	0.00298055	0.0337884
AAEL025099	75.3377	-1.22582	0.413013	-2.96798	0.00299762	0.0338907
AAEL025827	1918.76	1.03972	0.350346	2.96769	0.00300046	0.0338907
AAEL024143	466.627	1.45927	0.491707	2.96777	0.00299971	0.0338907
AAEL026165	2549.78	-2.84549	0.959124	-2.96676	0.00300952	0.0339118
AAEL004212	12146.4	0.584981	0.19718	2.96673	0.00300983	0.0339118
AAEL023344	180.141	1.04022	0.350641	2.96662	0.00301097	0.0339118
AAEL001237	452.933	1.12667	0.37972	2.9671	0.00300624	0.0339118
AAEL002730	421.205	-0.870861	0.293592	-2.96623	0.00301476	0.0339301
AAEL011881	9492.08	-0.744901	0.251252	-2.96475	0.00302926	0.0340688
AAEL004073	501.854	1.46553	0.494449	2.96397	0.00303696	0.034131
AAEL019984	431.355	-1.00624	0.339701	-2.96213	0.00305523	0.0343117
AAEL000556	767.359	-4.3821	1.47951	-2.96185	0.00305794	0.0343176
AAEL001047	7621.58	-0.849766	0.287095	-2.95988	0.00307762	0.0345012
AAEL000354	575.178	0.673852	0.22767	2.95977	0.0030787	0.0345012
AAEL027051	17.2277	2.04488	0.690999	2.95932	0.00308323	0.0345274
AAEL013542	31.8211	2.14634	0.725533	2.95829	0.00309354	0.0346181
AAEL009002	1777.45	0.816623	0.276075	2.95798	0.00309661	0.0346278
AAEL021879	9450.97	-0.583635	0.19736	-2.95721	0.00310433	0.0346893
AAEL019856	7213.11	-0.470506	0.159184	-2.95573	0.00311926	0.0348126
AAEL020935	42.9987	1.63379	0.552763	2.95568	0.0031198	0.0348126
AAEL005137	7580.14	-0.620292	0.209933	-2.95471	0.00312963	0.0348975
AAEL023564	370.887	1.18663	0.401657	2.95432	0.00313354	0.0349163
AAEL006132	25.0325	2.29432	0.77677	2.95366	0.00314025	0.0349662
AAEL009989	49.9754	1.93788	0.656171	2.95332	0.00314381	0.034981
AAEL001060	1138.19	-1.11417	0.377355	-2.95257	0.00315137	0.0350403
AAEL021572	278.522	-1.0759	0.36454	-2.95139	0.00316348	0.0350656
AAEL017192	3023.8	-0.832552	0.282028	-2.95202	0.00315702	0.0350656
AAEL023040	5053.75	-0.740197	0.250775	-2.95164	0.00316091	0.0350656
AAEL027409	11285.7	0.914867	0.31001	2.95109	0.00316658	0.0350656
AAEL023421	262.221	1.08604	0.367919	2.95183	0.00315893	0.0350656
AAEL011839	206.311	1.08707	0.368367	2.95104	0.00316705	0.0350656
AAEL020712	2936.41	1.01611	0.34438	2.95054	0.00317218	0.0350976
AAEL006834	70625.1	-1.03319	0.350294	-2.94948	0.00318308	0.0351685
AAEL006975	159.868	1.1769	0.399005	2.94959	0.00318198	0.0351685
AAEL008163	41.534	1.66672	0.565138	2.94922	0.0031858	0.0351738
AAEL029048	5840.01	-0.565468	0.191796	-2.94828	0.00319543	0.0352553
AAEL007257	2448.03	0.568503	0.192878	2.94747	0.00320387	0.0353237
AAEL020101	3685.29	0.439919	0.149323	2.9461	0.00321813	0.0354559
AAEL012698	11922.3	0.627622	0.213158	2.9444	0.0032358	0.0356006
AAEL003020	81.2707	1.47062	0.499432	2.94458	0.00323394	0.0356006
AAEL014510	4626.77	-0.930269	0.315972	-2.94414	0.00323848	0.0356052
AAEL017451	5431.49	-1.17936	0.400988	-2.94114	0.00327002	0.0358351
AAEL006216	15963.3	-0.537146	0.182636	-2.94107	0.00327082	0.0358351
AAEL000001	8433.69	0.627484	0.213345	2.94117	0.00326979	0.0358351
AAEL022859	724.455	0.756932	0.257317	2.94163	0.00326491	0.0358351
AAEL024527	17427.8	0.759425	0.258168	2.94159	0.0032653	0.0358351
AAEL010500	61233.1	0.656993	0.223619	2.938	0.00330332	0.036166
AAEL021677	39.6502	-1.65402	0.56303	-2.93771	0.00330646	0.0361751
AAEL010202	54.3295	1.80576	0.614765	2.93733	0.00331057	0.0361948
AAEL004989	73384.3	0.710197	0.241881	2.93614	0.00332322	0.0363078
AAEL012409	33440.6	-0.613107	0.208839	-2.93579	0.00332696	0.0363233
AAEL026266	540.719	-1.28949	0.439349	-2.93501	0.00333539	0.0363699
AAEL028145	36.302	3.32496	1.13288	2.93496	0.00333586	0.0363699
AAEL002546	10964.4	-0.690504	0.235368	-2.93372	0.00334926	0.0364907
AAEL000099	3898.87	-0.751246	0.256096	-2.93346	0.00335208	0.036494
AAEL023385	35.8554	1.66282	0.566883	2.93326	0.00335422	0.036494
AAEL018094	139.681	1.38817	0.473614	2.93102	0.00337854	0.0367162
AAEL006700	107.941	1.45208	0.495431	2.93095	0.00337932	0.0367162
AAEL026041	115.223	1.49652	0.510698	2.93033	0.00338598	0.036763
AAEL025706	95.804	1.49057	0.508819	2.92948	0.00339532	0.036839
AAEL006241	1430.56	-0.56036	0.191302	-2.92919	0.00339851	0.0368481
AAEL023810	3939.87	-1.58152	0.540083	-2.92829	0.00340837	0.0369295
AAEL022895	440.228	0.98243	0.335525	2.92804	0.00341106	0.0369331
AAEL024660	338.998	-0.900031	0.307484	-2.92708	0.00342156	0.0369682
AAEL001201	17162.5	-0.754105	0.257647	-2.92689	0.00342372	0.0369682
AAEL004633	5332.24	-0.545143	0.186248	-2.92698	0.00342274	0.0369682
AAEL018687	5581.27	1.09706	0.374749	2.92746	0.00341747	0.0369682
AAEL005768	44059.8	-0.850079	0.290545	-2.92581	0.00343559	0.0370454
AAEL023581	2314.59	1.50543	0.514523	2.92588	0.00343484	0.0370454
AAEL003867	24.8098	1.81744	0.621236	2.92553	0.00343874	0.0370539
AAEL024429	3903.36	-1.03434	0.353591	-2.92524	0.0034419	0.0370624
AAEL012904	31135.4	-0.645059	0.220556	-2.9247	0.00344792	0.0370764
AAEL005903	10029.8	0.907863	0.310402	2.9248	0.00344683	0.0370764
AAEL004179	1709.39	0.697559	0.238536	2.92433	0.00345195	0.0370942
AAEL000098	90.4324	1.32289	0.452511	2.92343	0.00346194	0.0371565
AAEL029029	54.4926	1.53933	0.526558	2.92339	0.00346248	0.0371565
AAEL026494	4130.57	1.08848	0.372364	2.92317	0.00346485	0.0371566
AAEL007587	2065.55	-0.647886	0.2217	-2.92235	0.00347396	0.0372211
AAEL009750	123.403	2.63669	0.902294	2.92221	0.00347562	0.0372211
AAEL010175	1177.69	-0.664555	0.227522	-2.92084	0.0034909	0.0373593
AAEL023264	221.713	1.70652	0.584398	2.92013	0.00349885	0.0374188
AAEL024011	384.451	0.989904	0.33929	2.91758	0.00352763	0.0377009
AAEL017453	85.4953	0.945014	0.323937	2.91727	0.00353108	0.0377121
AAEL022215	267.398	-1.11555	0.382531	-2.91623	0.00354292	0.0377511
AAEL004335	205.938	-0.955291	0.327586	-2.91615	0.0035438	0.0377511
AAEL021886	9739.69	-0.752981	0.258215	-2.9161	0.00354435	0.0377511
AAEL006904	10532.7	0.571528	0.195971	2.91639	0.00354103	0.0377511
AAEL008166	68859.5	-0.671271	0.230259	-2.91529	0.00355355	0.0377978
AAEL002847	1056.61	0.634098	0.217495	2.91546	0.00355161	0.0377978
AAEL025968	107.799	1.1886	0.407796	2.9147	0.00356027	0.0378435
AAEL003927	923.243	1.00099	0.343504	2.91406	0.00356766	0.0378964
AAEL012549	3959.89	-0.798625	0.274131	-2.91329	0.00357638	0.0379633
AAEL029049	71.5639	-1.17582	0.40367	-2.91282	0.00358183	0.0379828
AAEL008608	7168.68	-0.540174	0.185454	-2.91271	0.00358305	0.0379828
AAEL010291	186.368	2.20952	0.758694	2.91226	0.0035882	0.0380116
AAEL026677	272.916	1.07084	0.367754	2.91184	0.00359307	0.0380375
AAEL024992	243.116	0.778314	0.267359	2.91112	0.00360134	0.0380737
AAEL024469	715.67	1.18078	0.405593	2.91124	0.00359998	0.0380737
AAEL001683	628.187	-0.663842	0.228096	-2.91036	0.00361013	0.0381254
AAEL012994	18995.1	-0.519478	0.178498	-2.91028	0.00361108	0.0381254
AAEL003803	1034.61	-1.32221	0.45442	-2.90967	0.00361805	0.0381559
AAEL009836	82.3672	1.85885	0.638865	2.90961	0.00361884	0.0381559
AAEL004669	5731.94	-1.68374	0.578914	-2.90844	0.00363233	0.0382416
AAEL027699	10120.9	-1.2294	0.422675	-2.90862	0.00363026	0.0382416
AAEL007815	11082.6	-0.767083	0.263778	-2.90807	0.00363671	0.0382416
AAEL003146	7333.33	0.644566	0.221643	2.90812	0.00363604	0.0382416
AAEL020842	413.793	-0.746046	0.256607	-2.90735	0.00364509	0.0383039
AAEL024902	1716.84	0.581625	0.200072	2.90708	0.00364818	0.0383108
AAEL019848	33646.2	-0.680688	0.234269	-2.90558	0.00366567	0.038462
AAEL026302	205.645	1.0667	0.36714	2.90543	0.00366749	0.038462
AAEL010655	1044.16	-1.15148	0.396408	-2.90478	0.0036751	0.0385161
AAEL021419	1373.49	-1.08353	0.373202	-2.90334	0.00369204	0.0385982
AAEL022562	331.03	-0.896407	0.308694	-2.90387	0.00368582	0.0385982
AAEL008478	4922.62	-0.524478	0.180646	-2.90334	0.00369202	0.0385982
AAEL026156	205.74	0.833145	0.286967	2.90328	0.00369277	0.0385982
AAEL009185	357563	-0.643267	0.22168	-2.90178	0.00371045	0.0387313
AAEL011428	58.4348	1.47091	0.506887	2.90184	0.00370976	0.0387313
AAEL006439	62072.6	-0.482256	0.166268	-2.90047	0.003726	0.0388162
AAEL012764	14189	1.12906	0.389229	2.90076	0.00372254	0.0388162
AAEL009244	322.293	3.9151	1.34973	2.90065	0.00372385	0.0388162
AAEL005387	491.771	-0.924458	0.31889	-2.89898	0.00374377	0.0389496
AAEL014437	4234.36	0.806287	0.278125	2.89901	0.00374339	0.0389496
AAEL004195	35398.6	-0.656266	0.226395	-2.89877	0.00374635	0.0389506
AAEL021084	9439.47	-1.09252	0.37692	-2.89855	0.0037489	0.0389513
AAEL005230	718.921	0.739209	0.255072	2.89804	0.00375498	0.0389887
AAEL020991	81.283	-1.09171	0.376867	-2.8968	0.00376994	0.0389901
AAEL000471	1407.06	-0.951149	0.328254	-2.89761	0.00376024	0.0389901
AAEL008672	45065	-0.613736	0.211801	-2.8977	0.00375907	0.0389901
AAEL025928	3613.45	0.633188	0.218583	2.89679	0.00377003	0.0389901
AAEL007880	48703.9	0.856392	0.29559	2.89723	0.00376476	0.0389901
AAEL020503	293.203	1.14326	0.394649	2.8969	0.00376867	0.0389901
AAEL009625	2735.91	-1.00705	0.347789	-2.89559	0.00378452	0.0391142
AAEL003398	10957.5	-0.809723	0.279688	-2.8951	0.00379038	0.039149
AAEL010776	139.553	1.47929	0.511073	2.89447	0.00379795	0.0392014
AAEL013198	176.992	-0.984814	0.340345	-2.89357	0.00380886	0.03927
AAEL015073	3066.79	-0.664257	0.229568	-2.89351	0.00380961	0.03927
AAEL027879	25439.7	-0.59746	0.206544	-2.89265	0.00382007	0.0392754
AAEL019990	149080	-0.554297	0.191622	-2.89266	0.00382	0.0392754
AAEL000559	3966.21	-0.530217	0.183285	-2.89285	0.00381762	0.0392754
AAEL025280	303.276	0.701397	0.242476	2.89264	0.00382014	0.0392754
AAEL005766	256793	-0.658297	0.227659	-2.89159	0.00383302	0.039382
AAEL002588	84.7849	1.99058	0.689024	2.88898	0.00386492	0.0396837
AAEL010704	7927.78	-0.483914	0.167549	-2.88819	0.00387469	0.039758
AAEL018334	23966.2	-0.707781	0.245079	-2.88797	0.00387732	0.039759
AAEL017302	33186.2	-0.751468	0.260253	-2.88745	0.00388378	0.0397992
AAEL012552	115696	-0.667174	0.231165	-2.88614	0.00389998	0.0399131
AAEL027551	10612.1	0.580162	0.201007	2.88628	0.0038982	0.0399131
AAEL022158	38.1797	1.61648	0.560207	2.88551	0.00390779	0.039967
AAEL021602	2431	-0.993777	0.34449	-2.88478	0.00391693	0.0400344
AAEL029030	139.321	0.99494	0.344937	2.88441	0.0039215	0.040055
AAEL010232	442.772	0.700824	0.243051	2.88344	0.00393358	0.0401326
AAEL027724	4972.35	0.854654	0.296406	2.88339	0.00393422	0.0401326
AAEL003650	4134.18	-0.5668	0.196593	-2.88311	0.00393768	0.0401418
AAEL001640	183.742	1.08452	0.376225	2.88264	0.00394357	0.0401699
AAEL025655	90.1616	1.60456	0.556671	2.88242	0.00394636	0.0401699
AAEL021714	33.8751	1.71815	0.59611	2.88228	0.00394812	0.0401699
AAEL002158	35738.5	-0.556725	0.193175	-2.88198	0.00395188	0.0401822
AAEL027585	1111.18	0.897841	0.311587	2.88151	0.0039577	0.0402153
AAEL007483	1687.47	-0.803823	0.279066	-2.8804	0.00397165	0.040308
AAEL013059	2677.68	-0.586572	0.203644	-2.88038	0.00397197	0.040308
AAEL004928	67.5736	-1.12965	0.392222	-2.88014	0.00397501	0.0403128
AAEL001209	11004.8	-0.673705	0.233942	-2.87979	0.0039794	0.040328
AAEL017664	136.968	0.923529	0.320713	2.87961	0.00398165	0.040328
AAEL009876	24170.8	-0.592867	0.205923	-2.87907	0.00398845	0.0403448
AAEL002538	7044.11	-0.481309	0.16717	-2.87916	0.00398734	0.0403448
AAEL027091	1089.21	-0.650521	0.226065	-2.87759	0.00400729	0.0405093
AAEL026602	4736.41	-0.740387	0.257349	-2.87697	0.0040151	0.040562
AAEL002447	337.235	-0.919035	0.319519	-2.87631	0.00402354	0.0405951
AAEL023836	151.232	1.30474	0.453596	2.87643	0.00402199	0.0405951
AAEL019499	18528.1	-0.561627	0.195299	-2.87573	0.00403096	0.0406438
AAEL001551	2402.06	0.528296	0.183751	2.87506	0.00403946	0.0407033
AAEL013571	17077	-0.723879	0.251898	-2.8737	0.00405697	0.0408535
AAEL012875	4751.71	-0.497892	0.173274	-2.87344	0.00406029	0.0408607
AAEL021586	67.4488	1.41358	0.492037	2.87292	0.00406699	0.0409019
AAEL000804	2238.93	0.455506	0.158569	2.8726	0.00407106	0.0409166
AAEL009723	4366.25	-0.855159	0.297939	-2.87025	0.00410146	0.0411171
AAEL003504	2146.61	-0.501791	0.174852	-2.86981	0.00410715	0.0411171
AAEL025249	4453.95	0.538569	0.18762	2.87053	0.00409785	0.0411171
AAEL028137	91.4745	1.13564	0.395772	2.86943	0.00411219	0.0411171
AAEL014205	182.699	1.46352	0.509976	2.86978	0.00410751	0.0411171
AAEL020084	227.845	1.55571	0.542202	2.86925	0.00411446	0.0411171
AAEL003272	47.0165	1.5634	0.544627	2.87059	0.00409705	0.0411171
AAEL023635	841.016	1.56944	0.546967	2.86936	0.00411303	0.0411171
AAEL001514	21.8416	2.29774	0.800819	2.86924	0.00411459	0.0411171
AAEL015252	20.4566	2.03484	0.709416	2.86834	0.00412635	0.0412083
AAEL008160	723.03	1.03341	0.360335	2.86791	0.00413193	0.0412378
AAEL017238	100.673	1.09553	0.382027	2.86768	0.00413495	0.0412418
AAEL018227	2113.76	-0.948201	0.330721	-2.86707	0.0041429	0.0412904
AAEL010727	3649.5	-0.43776	0.152695	-2.8669	0.00414509	0.0412904
AAEL016989	498.62	1.32035	0.46076	2.8656	0.00416219	0.0414343
AAEL023953	445.904	-0.873443	0.304848	-2.86517	0.00416783	0.041438
AAEL012864	212.36	-0.782215	0.27299	-2.86536	0.00416532	0.041438
AAEL028098	442.361	0.879221	0.307115	2.86283	0.0041987	0.0417184
AAEL029103	98.2898	-1.83264	0.640436	-2.86155	0.00421581	0.0418619
AAEL001319	1667.78	-1.01202	0.353733	-2.86097	0.00422352	0.0419119
AAEL019909	27472.2	-0.63099	0.220586	-2.86052	0.00422945	0.0419443
AAEL021169	604.571	1.8018	0.629938	2.86028	0.00423264	0.0419494
AAEL004846	5442.06	-0.754124	0.263698	-2.8598	0.00423906	0.0419865
AAEL005592	3824.05	0.640748	0.224088	2.85936	0.00424497	0.0420185
AAEL004287	6333.12	-0.473968	0.16584	-2.85799	0.00426333	0.0421736
AAEL024468	136.383	1.57417	0.550873	2.8576	0.00426862	0.0421993
AAEL008486	1708.6	-0.532733	0.186479	-2.85681	0.00427926	0.0422579
AAEL012478	321.656	0.798172	0.279398	2.85676	0.00427992	0.0422579
AAEL017085	7281.18	0.519512	0.181938	2.85543	0.00429782	0.0424079
AAEL010416	206.962	1.15308	0.403852	2.85521	0.00430083	0.0424109
AAEL002860	15905.8	-0.650126	0.227941	-2.85217	0.00434213	0.0427766
AAEL007770	15864.9	0.697789	0.24466	2.85208	0.00434337	0.0427766
AAEL012897	155563	-0.670594	0.23521	-2.85104	0.00435767	0.0428595
AAEL012691	15804.4	0.670357	0.235111	2.85124	0.00435491	0.0428595
AAEL001106	4968.03	0.812098	0.28486	2.85087	0.00435998	0.0428595
AAEL014646	2000.53	0.726265	0.254911	2.84909	0.00438446	0.0430732
AAEL026176	50.189	1.65282	0.58022	2.84862	0.00439099	0.0431103
AAEL025803	83.1997	-1.20374	0.42266	-2.84802	0.00439928	0.0431647
AAEL021477	84.9956	1.42955	0.502235	2.84639	0.00442185	0.043359
AAEL010109	9585.61	-0.796564	0.279929	-2.84559	0.0044329	0.0434402
AAEL020815	223.837	1.13385	0.398613	2.8445	0.00444814	0.0435623
AAEL023275	1296.48	0.876578	0.308237	2.84385	0.00445723	0.0435969
AAEL024334	228.059	1.42036	0.499433	2.84395	0.00445574	0.0435969
AAEL011132	123.749	-1.23725	0.435213	-2.84286	0.00447104	0.0436776
AAEL002803	133.145	0.98035	0.344843	2.84289	0.00447061	0.0436776
AAEL019684	262.101	0.981273	0.345221	2.84245	0.0044768	0.0437066
AAEL012412	895.106	-1.34616	0.473641	-2.84215	0.00448102	0.0437206
AAEL013350	450.324	1.00243	0.352852	2.84093	0.00449827	0.0438616
AAEL007670	3128.88	-0.731814	0.257659	-2.84024	0.00450792	0.0439033
AAEL014147	3249.24	0.477139	0.167993	2.84023	0.00450814	0.0439033
AAEL010242	2867.54	-2.85351	1.00528	-2.83851	0.00453246	0.044081
AAEL019752	4996.94	-1.27814	0.450249	-2.83874	0.00452923	0.044081
AAEL013348	149.17	1.23817	0.436231	2.83834	0.00453482	0.044081
AAEL025475	399.534	1.28903	0.45422	2.8379	0.00454116	0.0441153
AAEL026432	4088.05	-0.574053	0.202314	-2.83744	0.00454764	0.0441237
AAEL010716	9881.34	-0.512294	0.180545	-2.83748	0.0045471	0.0441237
AAEL007693	290.043	0.856041	0.301732	2.83709	0.00455261	0.0441446
AAEL014148	718.919	-0.513846	0.181148	-2.8366	0.00455964	0.0441854
AAEL024396	1038.46	-1.08992	0.384328	-2.8359	0.00456965	0.0442551
AAEL003619	13657.6	0.458801	0.161799	2.83563	0.00457352	0.0442652
AAEL013989	5519.79	-0.680377	0.239979	-2.83515	0.00458037	0.0443042
AAEL008959	6283.16	-0.5024	0.177236	-2.83464	0.00458771	0.0443479
AAEL013936	28502.9	-0.592633	0.209117	-2.83398	0.00459728	0.0443928
AAEL006816	4050.53	0.561453	0.198127	2.8338	0.00459984	0.0443928
AAEL000889	113.433	2.03837	0.719325	2.83373	0.00460085	0.0443928
AAEL024298	2150.77	-0.778446	0.274886	-2.83189	0.00462734	0.0444116
AAEL009838	21216	-0.57671	0.203681	-2.83144	0.00463393	0.0444116
AAEL012010	6372.3	-0.536142	0.189308	-2.83211	0.00462419	0.0444116
AAEL025212	1510.37	-0.482366	0.170358	-2.83148	0.0046333	0.0444116
AAEL013076	17598.6	-0.405922	0.143356	-2.83156	0.00463215	0.0444116
AAEL022152	851.363	0.680211	0.24007	2.83338	0.00460583	0.0444116
AAEL001628	5588.48	0.749738	0.264758	2.83178	0.00462893	0.0444116
AAEL026921	646.543	0.825515	0.291507	2.83189	0.00462735	0.0444116
AAEL020185	300.289	0.868184	0.306579	2.83185	0.00462802	0.0444116
AAEL026599	253.66	0.918255	0.324244	2.83199	0.00462594	0.0444116
AAEL025738	224.268	1.32268	0.466973	2.83245	0.00461934	0.0444116
AAEL004844	1037.6	-1.27789	0.451369	-2.83115	0.00463808	0.0444242
AAEL020453	30.9339	1.53629	0.542907	2.82975	0.00465838	0.0445714
AAEL027870	87.317	1.91892	0.678136	2.8297	0.00465913	0.0445714
AAEL017560	7978.81	-0.659812	0.233219	-2.82915	0.00466717	0.0445891
AAEL005604	295.604	-0.588226	0.207941	-2.82882	0.00467203	0.0445891
AAEL020919	79.3556	1.40739	0.497463	2.82914	0.00466736	0.0445891
AAEL008449	55.5008	1.75136	0.619119	2.8288	0.00467235	0.0445891
AAEL025126	2997.6	-1.3877	0.490614	-2.82849	0.0046768	0.0446044
AAEL020835	131.835	1.63701	0.578991	2.82734	0.00469365	0.0447379
AAEL027912	7201.5	-0.526064	0.18608	-2.82709	0.00469737	0.0447403
AAEL002539	28374.3	-0.512701	0.18137	-2.82683	0.00470118	0.0447403
AAEL005221	36470.4	0.533911	0.188879	2.82674	0.00470245	0.0447403
AAEL000270	2710.81	-0.722258	0.255552	-2.82626	0.00470947	0.0447669
AAEL024233	2343.01	0.666605	0.235869	2.82616	0.00471096	0.0447669
AAEL006661	7542.58	0.639334	0.226378	2.82418	0.00474012	0.0450168
AAEL013969	37559.2	-0.884188	0.313199	-2.82309	0.00475638	0.0450893
AAEL020280	145.256	-0.835564	0.295973	-2.82311	0.00475607	0.0450893
AAEL021587	1603.93	1.0711	0.379363	2.82341	0.00475161	0.0450893
AAEL022812	5657.4	0.442186	0.156645	2.82285	0.00475989	0.0450953
AAEL009898	5465.13	-0.605523	0.214556	-2.82222	0.00476931	0.0451574
AAEL003142	1655.78	-0.586231	0.207751	-2.82179	0.00477558	0.0451894
AAEL003363	8106.6	0.511596	0.181321	2.8215	0.00477993	0.0452033
AAEL008149	168.813	-0.917419	0.325301	-2.82021	0.00479917	0.045246
AAEL021538	5001.49	-0.681911	0.241809	-2.82004	0.00480175	0.045246
AAEL025957	398.208	0.63864	0.226388	2.821	0.00478743	0.045246
AAEL008745	6529.91	0.687979	0.243919	2.82052	0.00479458	0.045246
AAEL000534	33.6836	1.77368	0.628887	2.82035	0.0047972	0.045246
AAEL006376	29.0243	2.17231	0.77027	2.8202	0.00479939	0.045246
AAEL003341	218.411	-1.13131	0.401309	-2.81906	0.0048164	0.0453296
AAEL012383	1981.86	-0.737714	0.261683	-2.81912	0.00481559	0.0453296
AAEL011439	413.481	0.784662	0.278393	2.81854	0.00482423	0.045375
AAEL021653	610.76	0.97002	0.344181	2.81834	0.00482727	0.045375
AAEL026164	24.3764	2.00408	0.711131	2.81817	0.00482989	0.045375
AAEL002481	191.862	-1.25519	0.445538	-2.81725	0.00484374	0.0454545
AAEL003014	64845	-0.511246	0.181472	-2.81722	0.00484415	0.0454545
AAEL014053	7963.08	-0.710092	0.252127	-2.81641	0.00485643	0.0455315
AAEL013894	16345	-0.581853	0.206603	-2.81629	0.00485817	0.0455315
AAEL026818	271.429	-0.80923	0.287414	-2.81555	0.00486934	0.0455818
AAEL021159	111.013	1.32439	0.470374	2.8156	0.00486856	0.0455818
AAEL010660	133.691	1.33464	0.474168	2.81469	0.00488244	0.0456639
AAEL001096	44.469	1.76307	0.626404	2.81459	0.00488393	0.0456639
AAEL007229	3613.11	-0.466831	0.165928	-2.81345	0.0049013	0.045799
AAEL006656	24872.3	0.789174	0.280562	2.81283	0.00491076	0.0458601
AAEL021020	1199.31	-0.917534	0.326245	-2.81241	0.00491722	0.0458658
AAEL028163	3042.95	-0.673294	0.239389	-2.81256	0.00491493	0.0458658
AAEL004555	123.211	1.28485	0.456885	2.8122	0.00492038	0.0458662
AAEL028070	52.3993	1.38674	0.493147	2.81202	0.00492311	0.0458662
AAEL010057	5963.51	-0.560682	0.199451	-2.81113	0.00493683	0.0459667
AAEL027836	1014.17	1.12419	0.399995	2.81052	0.00494623	0.0460269
AAEL005177	82.6957	2.24557	0.799226	2.80968	0.00495903	0.0461187
AAEL004588	1312.37	-1.00055	0.356418	-2.80725	0.00499663	0.0463918
AAEL011452	1484.65	-0.641212	0.228441	-2.8069	0.00500205	0.0463918
AAEL008521	13538.3	-0.607072	0.216284	-2.80683	0.00500318	0.0463918
AAEL024447	6889.67	0.497096	0.177089	2.80704	0.00499986	0.0463918
AAEL011621	1544.43	0.715338	0.254856	2.80683	0.00500313	0.0463918
AAEL014080	3138.66	-0.584079	0.208153	-2.80601	0.00501584	0.0464817
AAEL020002	28304.8	-0.799797	0.285057	-2.80574	0.00502011	0.0464938
AAEL019609	2933.69	-0.94977	0.338548	-2.80542	0.00502512	0.0465127
AAEL025532	5308.57	-0.750392	0.267526	-2.80493	0.00503274	0.0465559
AAEL020286	179.027	-0.892477	0.318348	-2.80346	0.00505574	0.0467248
AAEL014847	14201.5	-0.70079	0.24998	-2.80338	0.00505696	0.0467248
AAEL012326	273766	-0.783645	0.279555	-2.80319	0.00506	0.0467254
AAEL023149	193.327	1.29192	0.460959	2.80267	0.00506808	0.0467725
AAEL021748	14147.4	-1.08146	0.386002	-2.80171	0.00508332	0.0468855
AAEL017931	189.007	0.992953	0.354593	2.80026	0.0051061	0.0470679
AAEL020336	135.685	1.14491	0.408898	2.79998	0.00511051	0.0470809
AAEL010318	126048	-1.03251	0.368783	-2.79977	0.00511387	0.0470842
AAEL005763	8289.32	-0.569039	0.203279	-2.7993	0.00512131	0.047125
AAEL018003	59.9639	1.22904	0.439158	2.79863	0.00513195	0.0471953
AAEL010037	9872.97	-0.70768	0.252893	-2.79834	0.00513662	0.0472106
AAEL014893	8370.51	1.28599	0.459628	2.79789	0.00514369	0.0472356
AAEL024067	147.177	1.37547	0.491627	2.79779	0.00514536	0.0472356
AAEL027161	79.4351	-0.915877	0.327576	-2.79592	0.00517524	0.0474537
AAEL020589	309.196	-0.883765	0.316116	-2.79569	0.00517883	0.0474537
AAEL014139	2050.72	-0.740635	0.264951	-2.79536	0.00518412	0.0474537
AAEL004338	30329	-0.508174	0.181833	-2.79472	0.00519442	0.0474537
AAEL009430	108964	-0.498445	0.178351	-2.79475	0.00519403	0.0474537
AAEL008105	28206.7	0.510779	0.182734	2.7952	0.00518681	0.0474537
AAEL024459	3192.13	0.701141	0.250876	2.79477	0.00519366	0.0474537
AAEL006995	423.81	0.999355	0.357549	2.79502	0.00518971	0.0474537
AAEL024986	27.877	1.70927	0.611633	2.7946	0.00519635	0.0474537
AAEL024004	59.5451	1.48397	0.531092	2.79419	0.00520299	0.0474867
AAEL023399	672.149	0.833138	0.298228	2.79362	0.00521209	0.0475422
AAEL012866	42.4989	1.87797	0.672334	2.79321	0.00521881	0.0475758
AAEL013997	30826.7	-0.75481	0.270476	-2.79067	0.00525983	0.0479218
AAEL021290	817.885	-0.516763	0.185229	-2.78985	0.00527319	0.0480157
AAEL022720	824.888	0.722192	0.258892	2.78955	0.00527807	0.0480323
AAEL007228	2409.44	-0.51851	0.185921	-2.78887	0.00528928	0.0480786
AAEL021808	375.442	0.967981	0.34707	2.78901	0.00528693	0.0480786
AAEL003393	139861	-0.56895	0.204088	-2.78776	0.00530737	0.0481948
AAEL000521	54.945	1.50139	0.538575	2.78771	0.00530821	0.0481948
AAEL022151	2799.41	0.864851	0.310322	2.78694	0.00532079	0.0482531
AAEL020433	577.932	0.935133	0.335522	2.7871	0.00531826	0.0482531
AAEL019481	41729.3	-0.464847	0.166866	-2.78575	0.00534045	0.0484034
AAEL001134	27435.7	-0.602409	0.216342	-2.78453	0.00536055	0.0485296
AAEL001448	34995.2	0.57388	0.206089	2.78462	0.00535903	0.0485296
AAEL018353	594.282	-0.723435	0.259834	-2.78423	0.00536555	0.0485468
AAEL006753	4741.2	0.683025	0.245342	2.78396	0.0053699	0.0485581
AAEL020441	339.795	-0.688891	0.247484	-2.78358	0.00537623	0.0485874
AAEL008707	112962	0.736938	0.264767	2.78335	0.00538006	0.048594
AAEL000752	14403.9	-0.564466	0.202832	-2.78293	0.00538708	0.0486014
AAEL023311	134.6	0.886037	0.318377	2.78298	0.00538625	0.0486014
AAEL006027	8404.02	-0.721549	0.259296	-2.78272	0.00539056	0.0486025
AAEL007409	2880.63	-0.520299	0.186986	-2.78255	0.0053934	0.0486025
AAEL012242	2188.82	-0.607534	0.218381	-2.78199	0.0054027	0.048621
AAEL013452	4383.43	-0.52318	0.188057	-2.78203	0.00540199	0.048621
AAEL001751	3244.37	0.443531	0.159437	2.78187	0.00540474	0.048621
AAEL023891	32.8783	2.08709	0.750767	2.77994	0.00543692	0.0488825
AAEL012684	19693.7	-0.713162	0.256601	-2.77927	0.00544819	0.0489557
AAEL015631	1469.96	-0.662413	0.238378	-2.77883	0.00545546	0.048993
AAEL017301	254517	-0.596165	0.214574	-2.77836	0.00546336	0.0490078
AAEL002922	7981.54	0.650275	0.234041	2.77846	0.00546173	0.0490078
AAEL013138	29134.3	-1.11512	0.401497	-2.7774	0.0054795	0.0490125
AAEL019531	16378.3	-1.04957	0.377803	-2.7781	0.00546786	0.0490125
AAEL001553	296.731	-0.748255	0.269405	-2.77743	0.00547905	0.0490125
AAEL000937	5862.25	0.558591	0.201101	2.77766	0.00547515	0.0490125
AAEL013812	54.8853	1.34558	0.484418	2.77773	0.005474	0.0490125
AAEL008152	1305.24	-0.745214	0.268354	-2.77698	0.00548669	0.0490488
AAEL022704	2336.68	-1.4257	0.513612	-2.77583	0.00550604	0.0491528
AAEL009861	22459.7	-0.933715	0.336407	-2.77555	0.00551081	0.0491528
AAEL027626	1078.4	-0.546281	0.196807	-2.77573	0.00550787	0.0491528
AAEL004114	1139.99	0.514434	0.185345	2.77555	0.00551086	0.0491528
AAEL014357	522.583	0.880629	0.317325	2.77516	0.00551742	0.0491755
AAEL001073	53.7393	1.57274	0.566746	2.77503	0.00551967	0.0491755
AAEL005769	12003.6	-0.691645	0.249311	-2.77423	0.00553333	0.0491867
AAEL012720	9359.42	-0.458153	0.165147	-2.77422	0.00553347	0.0491867
AAEL002785	2353.17	0.784191	0.282636	2.77456	0.00552758	0.0491867
AAEL005641	2952.87	1.20237	0.433379	2.77441	0.00553014	0.0491867
AAEL024015	317.63	-1.13187	0.408056	-2.77381	0.00554034	0.04922
AAEL019968	2351.49	0.537599	0.19383	2.77356	0.00554459	0.0492298
AAEL003647	1963.1	1.0539	0.380013	2.77332	0.00554871	0.0492385
AAEL011739	9048.71	0.436321	0.15737	2.77259	0.00556128	0.0493001
AAEL003632	1543.55	0.458154	0.165247	2.77255	0.00556193	0.0493001
AAEL008757	3220.45	-0.895821	0.3232	-2.77172	0.00557602	0.0493951
AAEL012063	1579.54	-0.701391	0.253068	-2.77155	0.00557895	0.0493951
AAEL012761	5111.71	-0.636693	0.229763	-2.77109	0.00558689	0.0494037
AAEL000382	693.419	-0.525348	0.1896	-2.77083	0.00559144	0.0494037
AAEL008474	195.203	0.778445	0.280987	2.7704	0.00559881	0.0494037
AAEL026402	244.757	0.809592	0.292217	2.77052	0.00559675	0.0494037
AAEL020641	42.7866	1.24525	0.44944	2.77066	0.00559427	0.0494037
AAEL002223	33.5998	2.25089	0.812219	2.77128	0.00558358	0.0494037
AAEL028243	163.833	1.01356	0.365997	2.7693	0.00561774	0.0495423
AAEL010868	46.3489	1.26163	0.455607	2.76912	0.00562083	0.0495423
AAEL006186	21121.5	-0.539007	0.194818	-2.76672	0.0056623	0.0498253
AAEL010492	1461.1	0.495191	0.178971	2.76688	0.00565958	0.0498253
AAEL025270	109.356	1.06764	0.385889	2.76671	0.00566247	0.0498253
AAEL005155	5189.26	-0.523249	0.189164	-2.76612	0.00567282	0.0498753
AAEL021130	235.063	1.18122	0.427047	2.76602	0.00567451	0.0498753
AAEL023773	207.084	-1.06425	0.384827	-2.76553	0.00568305	0.0498944
AAEL021076	809.466	0.99252	0.35887	2.76568	0.00568034	0.0498944
AAEL001734	7032.02	-0.604771	0.218719	-2.76506	0.00569119	0.04991
AAEL022092	1269.02	0.742697	0.268596	2.76511	0.00569038	0.04991
AAEL002549	7246.75	-0.532696	0.192687	-2.76457	0.00569981	0.0499542
AAEL025822	34070	0.588932	0.213041	2.76441	0.00570259	0.0499542
AAEL007129	9055.51	0.776917	0.281136	2.76349	0.00571863	0.0500667
AAEL005531	3829.66	-0.986475	0.357029	-2.76301	0.00572701	0.0501122
AAEL014289	3495.18	0.674019	0.244057	2.76172	0.00574969	0.0502826
AAEL008232	9865.4	-0.631103	0.228534	-2.76153	0.00575314	0.0502847
AAEL019813	19889.6	-0.672047	0.243396	-2.76112	0.00576034	0.0503196
AAEL000383	2684.16	-0.711486	0.257967	-2.75805	0.00581471	0.0507663
AAEL023811	200.176	-0.915618	0.33218	-2.75639	0.00584431	0.0509963
AAEL024128	1488.16	0.725504	0.263287	2.75556	0.00585913	0.0510972
AAEL024722	328.804	-1.68675	0.612303	-2.75476	0.00587359	0.0511949
AAEL025498	61361.7	0.537219	0.195065	2.75404	0.00588639	0.0512779
AAEL018241	1304.51	-0.726163	0.263707	-2.75367	0.00589305	0.0513075
AAEL019810	3180.51	-1.09092	0.396274	-2.75295	0.00590609	0.0513925
AAEL023423	1298.63	0.795557	0.289005	2.75274	0.00590989	0.051397
AAEL000351	129.286	-0.923285	0.335538	-2.75166	0.00592945	0.0515365
AAEL023523	9185.56	-0.490288	0.178202	-2.75131	0.00593578	0.0515365
AAEL002846	7322.66	0.469931	0.1708	2.75135	0.00593498	0.0515365
AAEL026095	4725.18	-0.59766	0.217243	-2.75111	0.00593929	0.0515384
AAEL013322	13231.1	0.755972	0.274823	2.75076	0.00594567	0.0515653
AAEL013213	10953.8	0.564184	0.205151	2.75009	0.00595792	0.051643
AAEL001242	7110.51	-1.23487	0.449207	-2.74899	0.00597796	0.0516782
AAEL027185	497.075	-0.91932	0.334425	-2.74896	0.00597845	0.0516782
AAEL013648	7556.04	-0.90352	0.32865	-2.74918	0.00597442	0.0516782
AAEL004931	4813.5	-0.663982	0.241515	-2.74924	0.00597329	0.0516782
AAEL003861	4987.45	1.43932	0.523476	2.74954	0.00596788	0.0516782
AAEL003282	12974.5	0.50463	0.183709	2.74689	0.00601629	0.0519767
AAEL005991	15619.4	-0.623163	0.226932	-2.74604	0.00603196	0.0520833
AAEL002599	2036.57	-0.618215	0.225173	-2.74551	0.00604176	0.0520956
AAEL003041	694.031	-0.558787	0.203522	-2.74559	0.00604028	0.0520956
AAEL007439	11543	-0.468603	0.170697	-2.74524	0.00604666	0.0520956
AAEL026412	2220.99	0.641172	0.233543	2.74541	0.00604345	0.0520956
AAEL014176	39736.3	0.812452	0.295978	2.74497	0.0060516	0.0521095
AAEL019650	22166.9	-0.749579	0.273145	-2.74425	0.00606487	0.0521951
AAEL022872	510.036	0.813279	0.29644	2.74349	0.00607904	0.0522884
AAEL013972	61.0105	-1.31323	0.478791	-2.74281	0.00609161	0.0523678
AAEL022171	332.504	0.715942	0.261084	2.74219	0.00610305	0.0524374
AAEL023428	33.3291	1.81884	0.663853	2.73983	0.00614713	0.0527873
AAEL027961	25.2626	2.17187	0.792812	2.73946	0.00615408	0.052818
AAEL022984	3705.54	0.952158	0.34761	2.73915	0.00615973	0.0528377
AAEL023745	7595.04	-0.828833	0.302682	-2.7383	0.00617574	0.052946
AAEL023870	63.244	2.92242	1.06735	2.73803	0.00618094	0.0529616
AAEL006446	15968.4	-0.852868	0.311546	-2.73754	0.00619012	0.0530114
AAEL001960	4453.84	0.526767	0.192484	2.73667	0.0062064	0.0531168
AAEL006784	334.996	0.714194	0.260986	2.73652	0.00620921	0.0531168
AAEL006679	293.215	1.11101	0.406098	2.73582	0.00622258	0.0531882
AAEL025086	40.7481	1.56694	0.572771	2.73572	0.00622433	0.0531882
AAEL020570	1066.71	-1.36973	0.500836	-2.73489	0.0062402	0.0532929
AAEL010404	7949.11	-0.613714	0.224416	-2.73472	0.00624337	0.0532929
AAEL009191	3793.78	0.867213	0.317141	2.73447	0.00624807	0.053304
AAEL021389	29.6276	2.87343	1.05118	2.73353	0.00626603	0.0534281
AAEL007106	318.724	-1.00455	0.367545	-2.73312	0.00627372	0.0534646
AAEL004762	71.8167	1.16401	0.425968	2.73262	0.00628329	0.0535171
AAEL022706	902.087	-0.693092	0.253728	-2.73164	0.00630207	0.0536479
AAEL027316	397.6	-0.77528	0.283841	-2.73139	0.00630679	0.053659
AAEL002085	64.7277	1.33619	0.48925	2.7311	0.00631242	0.0536778
AAEL002754	2400.09	-1.07828	0.394888	-2.73059	0.00632202	0.0537303
AAEL000993	29442.9	-0.477505	0.174978	-2.72895	0.00635367	0.0538857
AAEL005407	18307.9	-0.46914	0.171896	-2.72921	0.00634863	0.0538857
AAEL025832	128.769	0.934407	0.342408	2.72893	0.00635404	0.0538857
AAEL020072	62.9197	1.29598	0.474831	2.72936	0.00634577	0.0538857
AAEL004657	6509.6	-0.513835	0.188385	-2.72757	0.0063802	0.0540491
AAEL023996	1099.86	0.884122	0.324141	2.72759	0.00637995	0.0540491
AAEL027370	212.064	1.1734	0.430303	2.72691	0.00639298	0.0541282
AAEL028175	1035.92	-5.35357	1.96427	-2.72548	0.00642084	0.0543347
AAEL015140	48.4482	1.65338	0.607	2.72386	0.00645242	0.0545725
AAEL025904	38.7551	-1.79644	0.65962	-2.72344	0.00646051	0.0546115
AAEL002902	1480.23	-0.61954	0.227514	-2.72309	0.00646738	0.0546402
AAEL022745	92.6065	1.96722	0.722675	2.72214	0.00648612	0.054769
AAEL002962	164.356	0.948279	0.348406	2.72177	0.00649341	0.054801
AAEL010068	5773.51	-0.701932	0.257914	-2.72158	0.0064971	0.0548027
AAEL002765	4797.8	-0.646129	0.237582	-2.7196	0.006536	0.0550097
AAEL005521	6597.26	-0.550778	0.202501	-2.71987	0.00653067	0.0550097
AAEL014254	3991.1	0.669331	0.246136	2.71935	0.00654105	0.0550097
AAEL008320	1833.14	0.872151	0.32073	2.71927	0.00654267	0.0550097
AAEL011641	430.817	1.45764	0.535999	2.71947	0.00653861	0.0550097
AAEL014967	22.0261	1.89858	0.698125	2.71955	0.00653712	0.0550097
AAEL028170	423.742	-0.936815	0.344609	-2.71848	0.0065582	0.0550811
AAEL023588	97.0256	2.70078	0.993481	2.7185	0.00655784	0.0550811
AAEL022138	107.806	-1.06475	0.391721	-2.71812	0.00656539	0.0550826
AAEL009314	9046.43	-0.579831	0.213317	-2.71816	0.00656461	0.0550826
AAEL013967	4053.16	-0.949903	0.349495	-2.71793	0.00656922	0.0550853
AAEL027014	84.7469	-0.991338	0.364777	-2.71766	0.00657461	0.055101
AAEL014425	5561.39	-0.718907	0.264619	-2.71677	0.00659232	0.0551904
AAEL021820	53.884	2.84188	1.04604	2.7168	0.00659158	0.0551904
AAEL025151	3914.04	-1.23742	0.455685	-2.71551	0.00661734	0.0553704
AAEL000644	23977.2	0.667139	0.24582	2.71393	0.00664908	0.0556063
AAEL010685	50.4138	1.8	0.663336	2.71356	0.00665649	0.0556386
AAEL006760	434.401	-0.709246	0.26151	-2.71212	0.00668535	0.0557907
AAEL008874	3075.29	-0.509645	0.187912	-2.71214	0.00668505	0.0557907
AAEL020981	787.012	1.03604	0.381997	2.71217	0.00668451	0.0557907
AAEL008820	348.832	-0.687984	0.253707	-2.71172	0.00669342	0.0558283
AAEL020705	912.134	-1.14736	0.423259	-2.71077	0.0067128	0.0558415
AAEL029039	133.067	-0.969232	0.357506	-2.71109	0.00670622	0.0558415
AAEL000735	1656.17	0.510488	0.188317	2.71078	0.00671244	0.0558415
AAEL003287	45224.8	0.536229	0.197764	2.71146	0.00669867	0.0558415
AAEL007997	657.656	1.06889	0.394311	2.71079	0.0067124	0.0558415
AAEL003467	5043.68	-0.928917	0.342735	-2.71031	0.0067221	0.0558429
AAEL003318	559.061	0.51401	0.189652	2.71028	0.00672263	0.0558429
AAEL023969	964.615	0.916256	0.338073	2.71023	0.00672365	0.0558429
AAEL009271	1361.36	-0.8309	0.30668	-2.70934	0.00674174	0.0558749
AAEL002886	40014.6	0.693208	0.255857	2.70936	0.0067414	0.0558749
AAEL000751	59.2791	1.35733	0.500902	2.70978	0.0067328	0.0558749
AAEL024296	25.9839	2.10271	0.776	2.70968	0.00673485	0.0558749
AAEL005276	17670.8	-0.720982	0.266159	-2.70884	0.00675183	0.055929
AAEL005961	30226.1	-0.687295	0.253814	-2.70787	0.00677158	0.056063
AAEL002816	4854.03	0.478148	0.176653	2.70671	0.00679546	0.056231
AAEL020299	4589.41	0.655687	0.242367	2.70534	0.00682338	0.0564323
AAEL001816	1089.26	-1.11829	0.413564	-2.70404	0.00685023	0.0566245
AAEL007795	320.279	0.790506	0.292363	2.70385	0.00685406	0.0566263
AAEL025245	16584	-0.527257	0.195043	-2.70329	0.00686573	0.0566929
AAEL025686	9250.71	-0.985561	0.364789	-2.70173	0.00689795	0.056929
AAEL010556	722.826	0.791982	0.293199	2.70118	0.00690945	0.0569639
AAEL003470	114.412	1.42939	0.529146	2.70131	0.00690664	0.0569639
AAEL020430	11280.1	-0.649534	0.240481	-2.70098	0.00691349	0.0569673
AAEL010894	56.5795	1.31286	0.486264	2.69989	0.00693622	0.0571246
AAEL020983	1617.21	-0.464533	0.172096	-2.69927	0.00694914	0.0572009
AAEL000010	18549.4	-0.734526	0.27224	-2.69808	0.0069741	0.0573763
AAEL025667	186.37	2.13123	0.790173	2.69717	0.00699311	0.0575026
AAEL007060	22.1703	1.81668	0.673775	2.69627	0.00701199	0.0576276
AAEL002194	2746.44	0.923974	0.342731	2.69592	0.00701952	0.0576593
AAEL004000	4375.37	-0.705208	0.26164	-2.69533	0.00703182	0.057724
AAEL025183	61.2179	1.11491	0.413667	2.69519	0.00703476	0.057724
AAEL021679	16146.2	-0.947708	0.351971	-2.69258	0.0070902	0.0581485
AAEL020891	145.819	1.27074	0.47207	2.69185	0.00710563	0.0582447
AAEL005429	965.238	-0.714748	0.265598	-2.69109	0.00712186	0.0582863
AAEL007049	5596.32	-0.544926	0.20247	-2.69139	0.00711544	0.0582863
AAEL013683	68.2332	1.54553	0.574305	2.69113	0.00712103	0.0582863
AAEL029051	27.8216	1.56424	0.581577	2.68965	0.00715261	0.0585074
AAEL003347	40632.2	-0.761956	0.283479	-2.68788	0.00719078	0.0587584
AAEL006138	129.756	1.00836	0.37514	2.68797	0.00718888	0.0587584
AAEL010095	9210.72	-0.429284	0.159722	-2.6877	0.00719461	0.0587591
AAEL011448	1691.85	-0.613645	0.228366	-2.68711	0.00720732	0.0588323
AAEL024787	1977.35	0.427733	0.159207	2.68665	0.00721718	0.0588516
AAEL013921	2112.35	0.435408	0.162057	2.68676	0.00721493	0.0588516
AAEL026847	38.5077	1.29485	0.481993	2.68644	0.00722173	0.058858
AAEL020392	1184.9	0.707381	0.26335	2.68608	0.00722951	0.0588908
AAEL014208	43.004	1.79371	0.66784	2.68583	0.0072349	0.0589042
AAEL001637	52.8034	1.36484	0.508245	2.68539	0.00724457	0.0589523
AAEL008415	95.2584	2.68109	0.998622	2.6848	0.00725741	0.0590262
AAEL000851	6511.14	-0.496273	0.184953	-2.68323	0.00729141	0.0592719
AAEL004692	73.783	1.18919	0.443258	2.68284	0.00730003	0.0593113
AAEL007450	386.684	-0.848375	0.316335	-2.68189	0.00732069	0.0594177
AAEL021179	165.127	-0.838632	0.312699	-2.68191	0.0073203	0.0594177
AAEL000546	813.339	-0.920633	0.343309	-2.68165	0.00732605	0.0594304
AAEL008404	227.241	0.951263	0.354945	2.68003	0.0073616	0.0596879
AAEL020875	1173.45	0.879506	0.328225	2.67958	0.00737144	0.0597368
AAEL020390	10322.7	-0.732541	0.273418	-2.6792	0.00737976	0.0597572
AAEL006928	70050.8	-0.533023	0.198978	-2.67881	0.00738843	0.0597572
AAEL000255	505.461	-0.493016	0.184057	-2.6786	0.007393	0.0597572
AAEL002700	9821.2	-0.475753	0.177601	-2.67877	0.00738925	0.0597572
AAEL014376	1870.34	0.732328	0.273346	2.67912	0.0073816	0.0597572
AAEL008471	33755.3	-0.474419	0.177144	-2.67815	0.00740299	0.0598072
AAEL021728	4902.24	0.632766	0.236306	2.67774	0.00741218	0.0598506
AAEL012086	8361.55	-0.810829	0.302882	-2.67704	0.00742753	0.0599056
AAEL013026	3048.81	0.704491	0.263173	2.67691	0.00743045	0.0599056
AAEL020384	715.78	0.912485	0.340867	2.67695	0.00742961	0.0599056
AAEL003674	4997.98	0.558951	0.208841	2.67644	0.00744081	0.059942
AAEL020845	100.764	1.05956	0.395894	2.67636	0.0074426	0.059942
AAEL022454	1278.8	-0.90471	0.338166	-2.67534	0.00746526	0.0600013
AAEL014642	24025.3	-0.633554	0.236799	-2.67549	0.00746195	0.0600013
AAEL019552	6622.3	-0.516545	0.193054	-2.67564	0.00745858	0.0600013
AAEL028030	331.376	0.916261	0.342439	2.67569	0.00745752	0.0600013
AAEL001691	6417.85	0.45327	0.169445	2.67503	0.00747223	0.0600266
AAEL020319	2740.53	-0.682293	0.255161	-2.67397	0.00749596	0.0601393
AAEL004167	98339.6	0.520616	0.194716	2.67372	0.0075016	0.0601393
AAEL009886	239.57	0.91561	0.342444	2.67375	0.00750082	0.0601393
AAEL010327	504.092	1.64667	0.615824	2.67392	0.00749702	0.0601393
AAEL024359	10594.1	-1.13661	0.425239	-2.67287	0.00752051	0.0602601
AAEL027212	2194.74	0.687354	0.257296	2.67146	0.00755223	0.0604833
AAEL012113	18574.4	-0.525012	0.196561	-2.67099	0.00756287	0.0605377
AAEL024495	116.054	2.66361	0.997354	2.67067	0.00756997	0.0605636
AAEL006771	2970.15	-0.48209	0.180555	-2.67004	0.00758421	0.0606157
AAEL020771	139.394	1.33845	0.501281	2.67007	0.00758354	0.0606157
AAEL015644	1595.83	0.739088	0.276832	2.66981	0.00758953	0.0606273
AAEL025611	30829.9	-0.907363	0.339947	-2.66913	0.00760489	0.0607034
AAEL026843	55459.6	-0.695383	0.260537	-2.66904	0.00760678	0.0607034
AAEL020256	8058.13	-0.628451	0.235491	-2.66868	0.00761502	0.0607382
AAEL022277	7731.46	0.727125	0.272486	2.66848	0.00761943	0.0607425
AAEL024714	1372.94	0.469031	0.1758	2.66798	0.00763089	0.0608029
AAEL022169	3111.47	-0.423387	0.158722	-2.66747	0.00764237	0.0608635
AAEL007203	2410.84	0.51368	0.192601	2.66707	0.00765153	0.0609056
AAEL027545	6267.35	0.572908	0.214825	2.66686	0.0076564	0.0609134
AAEL008434	8683.98	-0.668618	0.250765	-2.66631	0.00766891	0.060982
AAEL027462	43.7349	1.10891	0.416094	2.66506	0.00769753	0.0611786
AAEL000861	206.98	1.34585	0.50508	2.66462	0.00770747	0.0612266
AAEL013882	1114.5	-1.15749	0.434508	-2.66392	0.00772368	0.0612933
AAEL022052	41.9213	1.68516	0.632555	2.66405	0.00772055	0.0612933
AAEL013283	36.8676	1.69166	0.635093	2.66364	0.00773004	0.0613127
AAEL000204	3182.63	0.855072	0.321232	2.66185	0.00777118	0.0616079
AAEL025888	8526.13	-0.627606	0.235859	-2.66093	0.0077924	0.0616712
AAEL003905	116.305	1.03015	0.387137	2.66095	0.00779217	0.0616712
AAEL029046	830.678	1.18657	0.445891	2.66112	0.00778816	0.0616712
AAEL009036	146.501	1.37043	0.51504	2.66083	0.00779489	0.0616712
AAEL006457	4414.1	0.63707	0.239467	2.66037	0.00780551	0.0617241
AAEL017537	30.5378	-1.43993	0.541384	-2.65972	0.00782063	0.0618032
AAEL011974	1682.58	-0.570301	0.214431	-2.6596	0.00782339	0.0618032
AAEL014138	3000.97	-0.778804	0.292891	-2.65903	0.00783669	0.061846
AAEL000781	83.8724	2.25939	0.849669	2.65914	0.00783395	0.061846
AAEL025168	29.6995	1.60285	0.602904	2.65854	0.00784793	0.0619036
AAEL014842	5644.77	-0.379684	0.142908	-2.65684	0.00788773	0.0621862
AAEL017258	38096.1	-0.693719	0.26123	-2.65558	0.00791712	0.0623866
AAEL020097	4570.34	-0.858476	0.323312	-2.65525	0.00792485	0.0624162
AAEL011449	632.12	-0.802523	0.302435	-2.65354	0.00796531	0.0626082
AAEL007127	3373.88	-0.531839	0.200394	-2.65397	0.00795509	0.0626082
AAEL006434	5978.26	-0.491351	0.185185	-2.6533	0.00797084	0.0626082
AAEL008276	3057.87	0.507003	0.19105	2.65377	0.0079599	0.0626082
AAEL002303	3785.1	0.761365	0.286927	2.65352	0.00796578	0.0626082
AAEL025221	63.4655	1.75668	0.662098	2.6532	0.00797318	0.0626082
AAEL007378	3006.63	-1.13975	0.429616	-2.65295	0.00797917	0.0626239
[truncated: 16,170 more rows]
