# Supplementary material for: Odor-evoked transcriptomics of Aedes aegypti mosquitoes
Source: PLoS One. 2023 Oct 24;18(10):e0293018. doi: 10.1371/journal.pone.0293018 (PMC10597520; doi:10.1371/journal.pone.0293018)
Supplement: S5 Table — (XLSX) [file pone.0293018.s005.xlsx]

## Sheet: GO
Conditions	GeneRatio	p. adjust	Counts	Ontology
integral component of membrane	0.0733844	2.06402e-06	201	CC
intrinsic component of membrane	0.0732507	2.06402e-06	201	CC
membrane	0.0687251	0.000121933	207	CC
sensory perception of smell	0.259259	2.29954e-07	21	BP
detection of chemical stimulus	0.225	1.68225e-05	18	BP
detection of stimulus	0.195652	0.000110272	18	BP
system process	0.149351	0.000330205	23	BP
response to chemical	0.12234	0.00773979	23	BP
serine family amino acid metabolic process	0.454545	0.00779098	5	BP
odorant binding	0.292135	7.6163e-23	52	MF
iron ion binding	0.204878	2.15842e-12	42	MF
monooxygenase activity	0.226994	2.15842e-12	37	MF
oxidoreductase activity, acting on paired donors	0.201031	2.09784e-11	39	MF
heme binding	0.190722	3.67637e-10	37	MF
tetrapyrrole binding	0.189744	3.67637e-10	37	MF
oxidoreductase activity	0.112108	1.00641e-08	75	MF
olfactory receptor activity	0.25641	9.78901e-08	20	MF
serine hydrolase activity	0.0967742	0.00956444	36	MF
serine-type peptidase activity	0.0967742	0.00956444	36	MF

## Sheet: KEGG
Conditions	GeneRatio	p. adjust	Counts	Ontology
Drug metabolism - cytochrome P450	0.166667	1.07021e-06	37	KEGG
Retinol metabolism	0.151751	3.0306e-06	39	KEGG
Metabolism of xenobiotics by cytochrome P450	0.171271	3.84952e-06	31	KEGG
Steroid hormone biosynthesis	0.169591	1.01111e-05	29	KEGG
Caffeine metabolism	0.225	2.74691e-05	18	KEGG
Indole alkaloid biosynthesis	0.172932	9.42275e-05	23	KEGG
Fatty acid degradation	0.149068	0.000689445	24	KEGG
Ascorbate and aldarate metabolism	0.128099	0.00088728	31	KEGG
Styrene degradation	0.185185	0.00150293	15	KEGG
Isoflavonoid biosynthesis	0.191176	0.00287957	13	KEGG
Brassinosteroid biosynthesis	0.17284	0.00452918	14	KEGG

## Sheet: associated terms
Gene ID
AAEL000028	Ontology	GO ID	GO Term Name
AAEL000028	Molecular Function	GO:0004252	serine-type endopeptidase activity
AAEL000028	Molecular Function	GO:0004252	serine-type endopeptidase activity
AAEL000028	Cellular Component	GO:0005576	extracellular region
AAEL000028	Biological Process	GO:0006508	proteolysis
AAEL000028	Biological Process	GO:0006508	proteolysis
AAEL000028	Molecular Function	GO:0016787	hydrolase activity
AAEL000028	Molecular Function	GO:0008233	peptidase activity
AAEL000035	Molecular Function	GO:0008236	serine-type peptidase activity
AAEL000035	Molecular Function	GO:0005549	odorant binding
AAEL000041	Molecular Function	GO:0005549	odorant binding
AAEL000041	Molecular Function	GO:0043565	sequence-specific DNA binding
AAEL000041	Molecular Function	GO:0043565	sequence-specific DNA binding
AAEL000041	Biological Process	GO:0006355	regulation of transcription, DNA-templated
AAEL000041	Biological Process	GO:0006355	regulation of transcription, DNA-templated
AAEL000041	Cellular Component	GO:0005634	nucleus
AAEL000041	Cellular Component	GO:0005634	nucleus
AAEL000041	Molecular Function	GO:0003677	DNA binding
AAEL000041	Molecular Function	GO:0003700	DNA-binding transcription factor activity
AAEL000051	Molecular Function	GO:0003700	DNA-binding transcription factor activity
AAEL000051	Molecular Function	GO:0005549	odorant binding
AAEL000057	Molecular Function	GO:0005549	odorant binding
AAEL000057	Biological Process	GO:0007165	signal transduction
AAEL000057	Biological Process	GO:0002376	immune system process
AAEL000057	Molecular Function	GO:0005515	protein binding
AAEL000057	Biological Process	GO:0007165	signal transduction
AAEL000057	Biological Process	GO:0045087	innate immune response
AAEL000057	Cellular Component	GO:0016021	integral component of membrane
AAEL000071	Cellular Component	GO:0016020	membrane
AAEL000071	Molecular Function	GO:0005549	odorant binding
AAEL000073	Molecular Function	GO:0005549	odorant binding
AAEL000073	Molecular Function	GO:0005549	odorant binding
AAEL000111	Molecular Function	GO:0005549	odorant binding
AAEL000111	Biological Process	GO:0006807	nitrogen compound metabolic process
AAEL000211	Biological Process	GO:0006807	nitrogen compound metabolic process
AAEL000213	Molecular Function	GO:0005515	protein binding
AAEL000213	Molecular Function	GO:0003884	D-amino-acid oxidase activity
AAEL000213	Molecular Function	GO:0071949	FAD binding
AAEL000213	Molecular Function	GO:0071949	FAD binding
AAEL000213	Biological Process	GO:0055114	obsolete oxidation-reduction process
AAEL000213	Biological Process	GO:0055114	obsolete oxidation-reduction process
AAEL000213	Biological Process	GO:0046416	D-amino acid metabolic process
AAEL000213	Biological Process	GO:0046416	D-amino acid metabolic process
AAEL000213	Molecular Function	GO:0003884	D-amino-acid oxidase activity
AAEL000213	Molecular Function	GO:0016491	oxidoreductase activity
AAEL000224	Molecular Function	GO:0016491	oxidoreductase activity
AAEL000224	Biological Process	GO:0006508	proteolysis
AAEL000224	Molecular Function	GO:0004252	serine-type endopeptidase activity
AAEL000224	Molecular Function	GO:0004252	serine-type endopeptidase activity
AAEL000224	Cellular Component	GO:0016020	membrane
AAEL000224	Molecular Function	GO:0008233	peptidase activity
AAEL000224	Biological Process	GO:0006508	proteolysis
AAEL000227	Cellular Component	GO:0016021	integral component of membrane
AAEL000227	Cellular Component	GO:0016020	membrane
AAEL000227	Cellular Component	GO:0016020	membrane
AAEL000227	Cellular Component	GO:0016021	integral component of membrane
AAEL000252	Cellular Component	GO:0016021	integral component of membrane
AAEL000252	Molecular Function	GO:0004252	serine-type endopeptidase activity
AAEL000252	Biological Process	GO:0006508	proteolysis
AAEL000252	Biological Process	GO:0006508	proteolysis
AAEL000256	Molecular Function	GO:0004252	serine-type endopeptidase activity
AAEL000256	Cellular Component	GO:0016021	integral component of membrane
AAEL000256	Cellular Component	GO:0016021	integral component of membrane
AAEL000256	Cellular Component	GO:0016020	membrane
AAEL000278	Cellular Component	GO:0016020	membrane
AAEL000278	Biological Process	GO:0019674	NAD metabolic process
AAEL000278	Biological Process	GO:0019674	NAD metabolic process
AAEL000278	Biological Process	GO:0016310	phosphorylation
AAEL000278	Biological Process	GO:0006741	NADP biosynthetic process
AAEL000278	Biological Process	GO:0006741	NADP biosynthetic process
AAEL000278	Biological Process	GO:0006741	NADP biosynthetic process
AAEL000278	Molecular Function	GO:0003951	NAD+ kinase activity
AAEL000278	Molecular Function	GO:0003951	NAD+ kinase activity
AAEL000278	Biological Process	GO:0019674	NAD metabolic process
AAEL000320	Molecular Function	GO:0003951	NAD+ kinase activity
AAEL000320	Molecular Function	GO:0004497	monooxygenase activity
AAEL000320	Molecular Function	GO:0005506	iron ion binding
AAEL000320	Molecular Function	GO:0005506	iron ion binding
AAEL000320	Molecular Function	GO:0016491	oxidoreductase activity
AAEL000320	Molecular Function	GO:0016705	oxidoreductase activity, acting on paired donors, with incorporation or reduction of molecular oxygen
AAEL000320	Molecular Function	GO:0016705	oxidoreductase activity, acting on paired donors, with incorporation or reduction of molecular oxygen
AAEL000320	Molecular Function	GO:0020037	heme binding
AAEL000320	Molecular Function	GO:0020037	heme binding
AAEL000320	Molecular Function	GO:0046872	metal ion binding
AAEL000320	Biological Process	GO:0055114	obsolete oxidation-reduction process
AAEL000320	Biological Process	GO:0055114	obsolete oxidation-reduction process
AAEL000340	Molecular Function	GO:0004497	monooxygenase activity
AAEL000340	Molecular Function	GO:0004497	monooxygenase activity
AAEL000340	Molecular Function	GO:0005506	iron ion binding
AAEL000340	Molecular Function	GO:0005506	iron ion binding
AAEL000340	Molecular Function	GO:0016491	oxidoreductase activity
AAEL000340	Molecular Function	GO:0016705	oxidoreductase activity, acting on paired donors, with incorporation or reduction of molecular oxygen
AAEL000340	Biological Process	GO:0055114	obsolete oxidation-reduction process
AAEL000340	Molecular Function	GO:0020037	heme binding
AAEL000340	Molecular Function	GO:0020037	heme binding
AAEL000340	Molecular Function	GO:0046872	metal ion binding
AAEL000340	Biological Process	GO:0055114	obsolete oxidation-reduction process
AAEL000501	Molecular Function	GO:0016705	oxidoreductase activity, acting on paired donors, with incorporation or reduction of molecular oxygen
AAEL000501	Molecular Function	GO:0003677	DNA binding
AAEL000501	Cellular Component	GO:0000786	nucleosome
AAEL000501	Biological Process	GO:0006352	DNA-templated transcription, initiation
AAEL000501	Cellular Component	GO:0042025	host cell nucleus
AAEL000511	Molecular Function	GO:0046982	protein heterodimerization activity
AAEL000511	Molecular Function	GO:0003990	acetylcholinesterase activity
AAEL000511	Molecular Function	GO:0004104	cholinesterase activity
AAEL000511	Molecular Function	GO:0004104	cholinesterase activity
AAEL000511	Molecular Function	GO:0004104	cholinesterase activity
AAEL000551	Molecular Function	GO:0016787	hydrolase activity
AAEL000551	Molecular Function	GO:0004867	serine-type endopeptidase inhibitor activity
AAEL000551	Molecular Function	GO:0004866	endopeptidase inhibitor activity
AAEL000551	Molecular Function	GO:0004867	serine-type endopeptidase inhibitor activity
AAEL000551	Molecular Function	GO:0030414	peptidase inhibitor activity
AAEL000551	Molecular Function	GO:0030414	peptidase inhibitor activity
AAEL000551	Biological Process	GO:0010951	negative regulation of endopeptidase activity
AAEL000599	Biological Process	GO:0010466	negative regulation of peptidase activity
AAEL000599	Molecular Function	GO:0005102	signaling receptor binding
AAEL000599	Molecular Function	GO:0005102	signaling receptor binding
AAEL000599	Cellular Component	GO:0005576	extracellular region
AAEL000599	Biological Process	GO:0016055	Wnt signaling pathway
AAEL000599	Biological Process	GO:0007275	multicellular organism development
AAEL000599	Biological Process	GO:0007275	multicellular organism development
AAEL000599	Cellular Component	GO:0005576	extracellular region
AAEL000650	Biological Process	GO:0016055	Wnt signaling pathway
AAEL000671	Molecular Function	GO:0005515	protein binding
AAEL000671	Biological Process	GO:0007165	signal transduction
AAEL000671	Biological Process	GO:0007165	signal transduction
AAEL000671	Molecular Function	GO:0005515	protein binding
AAEL000671	Cellular Component	GO:0016020	membrane
AAEL000671	Cellular Component	GO:0016021	integral component of membrane
AAEL000690	Cellular Component	GO:0016021	integral component of membrane
AAEL000690	Molecular Function	GO:0016491	oxidoreductase activity
AAEL000690	Molecular Function	GO:0016491	oxidoreductase activity
AAEL000703	Biological Process	GO:0055114	obsolete oxidation-reduction process
AAEL000703	Molecular Function	GO:0102499	SHG alpha-glucan phosphorylase activity
AAEL000703	Molecular Function	GO:0008184	glycogen phosphorylase activity
AAEL000703	Molecular Function	GO:0008184	glycogen phosphorylase activity
AAEL000703	Molecular Function	GO:0016740	transferase activity
AAEL000703	Molecular Function	GO:0016757	glycosyltransferase activity
AAEL000703	Molecular Function	GO:0030170	pyridoxal phosphate binding
AAEL000703	Molecular Function	GO:0030170	pyridoxal phosphate binding
AAEL000703	Molecular Function	GO:0102250	linear malto-oligosaccharide phosphorylase activity
AAEL000703	Molecular Function	GO:0102250	linear malto-oligosaccharide phosphorylase activity
AAEL000703	Molecular Function	GO:0102499	SHG alpha-glucan phosphorylase activity
AAEL000703	Molecular Function	GO:0004645	1,4-alpha-oligoglucan phosphorylase activity
AAEL000703	Molecular Function	GO:0004645	1,4-alpha-oligoglucan phosphorylase activity
AAEL000703	Biological Process	GO:0005975	carbohydrate metabolic process
AAEL000715	Biological Process	GO:0005975	carbohydrate metabolic process
AAEL000715	Molecular Function	GO:0003676	nucleic acid binding
AAEL000759	Molecular Function	GO:0003676	nucleic acid binding
AAEL000759	Biological Process	GO:0006750	glutathione biosynthetic process
AAEL000759	Molecular Function	GO:0035226	glutamate-cysteine ligase catalytic subunit binding
AAEL000759	Molecular Function	GO:0035226	glutamate-cysteine ligase catalytic subunit binding
AAEL000762	Biological Process	GO:0006750	glutathione biosynthetic process
AAEL000762	Cellular Component	GO:0016021	integral component of membrane
AAEL000762	Cellular Component	GO:0016020	membrane
AAEL000797	Molecular Function	GO:0005515	protein binding
AAEL000797	Biological Process	GO:0055114	obsolete oxidation-reduction process
AAEL000797	Molecular Function	GO:0050660	flavin adenine dinucleotide binding
AAEL000797	Molecular Function	GO:0050660	flavin adenine dinucleotide binding
AAEL000797	Biological Process	GO:0055114	obsolete oxidation-reduction process
AAEL000797	Molecular Function	GO:0050661	NADP binding
AAEL000797	Molecular Function	GO:0050661	NADP binding
AAEL000797	Molecular Function	GO:0004499	N,N-dimethylaniline monooxygenase activity
AAEL000797	Molecular Function	GO:0004499	N,N-dimethylaniline monooxygenase activity
AAEL000797	Molecular Function	GO:0004497	monooxygenase activity
AAEL000834	Molecular Function	GO:0016491	oxidoreductase activity
AAEL000834	Molecular Function	GO:0004497	monooxygenase activity
AAEL000834	Molecular Function	GO:0004499	N,N-dimethylaniline monooxygenase activity
AAEL000834	Biological Process	GO:0055114	obsolete oxidation-reduction process
AAEL000834	Biological Process	GO:0055114	obsolete oxidation-reduction process
AAEL000834	Molecular Function	GO:0004499	N,N-dimethylaniline monooxygenase activity
AAEL000834	Molecular Function	GO:0016491	oxidoreductase activity
AAEL000834	Molecular Function	GO:0050660	flavin adenine dinucleotide binding
AAEL000834	Molecular Function	GO:0050660	flavin adenine dinucleotide binding
AAEL000834	Molecular Function	GO:0050660	flavin adenine dinucleotide binding
AAEL000834	Molecular Function	GO:0050661	NADP binding
AAEL000834	Molecular Function	GO:0050661	NADP binding
AAEL000869	Molecular Function	GO:0050661	NADP binding
AAEL000869	Molecular Function	GO:0003676	nucleic acid binding
AAEL000897	Molecular Function	GO:0003676	nucleic acid binding
AAEL000939	Molecular Function	GO:0005515	protein binding
AAEL001061	Molecular Function	GO:0005515	protein binding
AAEL001077	Molecular Function	GO:0005515	protein binding
AAEL001077	Biological Process	GO:0006508	proteolysis
AAEL001077	Biological Process	GO:0006508	proteolysis
AAEL001077	Molecular Function	GO:0004252	serine-type endopeptidase activity
AAEL001091	Molecular Function	GO:0004252	serine-type endopeptidase activity
AAEL001091	Molecular Function	GO:0004470	malic enzyme activity
AAEL001091	Molecular Function	GO:0004471	malate dehydrogenase (decarboxylating) (NAD+) activity
AAEL001091	Molecular Function	GO:0004471	malate dehydrogenase (decarboxylating) (NAD+) activity
AAEL001091	Molecular Function	GO:0016491	oxidoreductase activity
AAEL001091	Molecular Function	GO:0046872	metal ion binding
AAEL001091	Molecular Function	GO:0004470	malic enzyme activity
AAEL001091	Biological Process	GO:0055114	obsolete oxidation-reduction process
AAEL001091	Molecular Function	GO:0051287	NAD binding
AAEL001091	Molecular Function	GO:0046872	metal ion binding
AAEL001091	Biological Process	GO:0055114	obsolete oxidation-reduction process
AAEL001098	Molecular Function	GO:0051287	NAD binding
AAEL001098	Biological Process	GO:0006508	proteolysis
AAEL001098	Biological Process	GO:0006508	proteolysis
AAEL001098	Molecular Function	GO:0004252	serine-type endopeptidase activity
AAEL001208	Molecular Function	GO:0004252	serine-type endopeptidase activity
AAEL001208	Cellular Component	GO:0016020	membrane
AAEL001208	Cellular Component	GO:0016021	integral component of membrane
AAEL001220	Cellular Component	GO:0016021	integral component of membrane
AAEL001220	Biological Process	GO:0008407	chaeta morphogenesis
AAEL001220	Cellular Component	GO:0016459	myosin complex
AAEL001220	Cellular Component	GO:0016459	myosin complex
AAEL001220	Biological Process	GO:0030048	actin filament-based movement
AAEL001220	Molecular Function	GO:0030898	actin-dependent ATPase activity
AAEL001220	Molecular Function	GO:0032027	myosin light chain binding
AAEL001220	Biological Process	GO:0035317	imaginal disc-derived wing hair organization
AAEL001220	Biological Process	GO:0048800	antennal morphogenesis
AAEL001220	Molecular Function	GO:0051015	actin filament binding
AAEL001220	Molecular Function	GO:0051015	actin filament binding
AAEL001220	Molecular Function	GO:0000166	nucleotide binding
AAEL001220	Molecular Function	GO:0003774	cytoskeletal motor activity
AAEL001220	Molecular Function	GO:0003774	cytoskeletal motor activity
AAEL001220	Molecular Function	GO:0003779	actin binding
AAEL001220	Molecular Function	GO:0005515	protein binding
AAEL001220	Molecular Function	GO:0005524	ATP binding
AAEL001220	Molecular Function	GO:0005524	ATP binding
AAEL001220	Molecular Function	GO:0005524	ATP binding
AAEL001220	Cellular Component	GO:0005737	cytoplasm
AAEL001220	Cellular Component	GO:0005737	cytoplasm
AAEL001220	Cellular Component	GO:0005856	cytoskeleton
AAEL001220	Cellular Component	GO:0005856	cytoskeleton
AAEL001221	Biological Process	GO:0007605	sensory perception of sound
AAEL001221	Molecular Function	GO:0004984	olfactory receptor activity
AAEL001221	Biological Process	GO:0050911	detection of chemical stimulus involved in sensory perception of smell
AAEL001221	Molecular Function	GO:0005549	odorant binding
AAEL001221	Molecular Function	GO:0005549	odorant binding
AAEL001221	Cellular Component	GO:0005886	plasma membrane
AAEL001221	Cellular Component	GO:0005886	plasma membrane
AAEL001221	Biological Process	GO:0007165	signal transduction
AAEL001221	Biological Process	GO:0007165	signal transduction
AAEL001221	Biological Process	GO:0007608	sensory perception of smell
AAEL001221	Biological Process	GO:0007608	sensory perception of smell
AAEL001221	Cellular Component	GO:0016020	membrane
AAEL001221	Cellular Component	GO:0016020	membrane
AAEL001221	Cellular Component	GO:0016021	integral component of membrane
AAEL001221	Cellular Component	GO:0016021	integral component of membrane
AAEL001221	Biological Process	GO:0050896	response to stimulus
AAEL001325	Molecular Function	GO:0004984	olfactory receptor activity
AAEL001325	Cellular Component	GO:0016020	membrane
AAEL001325	Cellular Component	GO:0016021	integral component of membrane
AAEL001355	Cellular Component	GO:0016021	integral component of membrane
AAEL001355	Cellular Component	GO:0016020	membrane
AAEL001355	Cellular Component	GO:0016021	integral component of membrane
AAEL001414	Cellular Component	GO:0016021	integral component of membrane
AAEL001417	Molecular Function	GO:0005515	protein binding
AAEL001420	Molecular Function	GO:0005515	protein binding
AAEL001548	Molecular Function	GO:0005515	protein binding
AAEL001548	Cellular Component	GO:0016020	membrane
AAEL001548	Cellular Component	GO:0016021	integral component of membrane
AAEL001548	Cellular Component	GO:0016021	integral component of membrane
AAEL001548	Molecular Function	GO:0016740	transferase activity
AAEL001548	Molecular Function	GO:0016758	hexosyltransferase activity
AAEL001570	Molecular Function	GO:0016758	hexosyltransferase activity
AAEL001570	Cellular Component	GO:0016020	membrane
AAEL001656	Cellular Component	GO:0016021	integral component of membrane
AAEL001656	Cellular Component	GO:0016020	membrane
AAEL001656	Cellular Component	GO:0016021	integral component of membrane
AAEL001656	Cellular Component	GO:0016021	integral component of membrane
AAEL001656	Molecular Function	GO:0022857	transmembrane transporter activity
AAEL001656	Molecular Function	GO:0022857	transmembrane transporter activity
AAEL001656	Biological Process	GO:0055085	transmembrane transport
AAEL001680	Biological Process	GO:0055085	transmembrane transport
AAEL001680	Cellular Component	GO:0016020	membrane
AAEL001776	Cellular Component	GO:0016021	integral component of membrane
AAEL001776	Molecular Function	GO:0003677	DNA binding
AAEL001776	Molecular Function	GO:0003677	DNA binding
AAEL001776	Cellular Component	GO:0005634	nucleus
AAEL001776	Molecular Function	GO:0043565	sequence-specific DNA binding
AAEL001776	Biological Process	GO:0006355	regulation of transcription, DNA-templated
AAEL001776	Molecular Function	GO:0043565	sequence-specific DNA binding
AAEL001832	Biological Process	GO:0006355	regulation of transcription, DNA-templated
AAEL001832	Biological Process	GO:0007165	signal transduction
AAEL001855	Biological Process	GO:0007165	signal transduction
AAEL001855	Molecular Function	GO:0008270	zinc ion binding
AAEL001855	Molecular Function	GO:0004181	metallocarboxypeptidase activity
AAEL001855	Biological Process	GO:0006508	proteolysis
AAEL001855	Biological Process	GO:0006508	proteolysis
AAEL001855	Molecular Function	GO:0008270	zinc ion binding
AAEL001855	Molecular Function	GO:0004180	carboxypeptidase activity
AAEL001855	Molecular Function	GO:0004180	carboxypeptidase activity
AAEL001863	Molecular Function	GO:0004181	metallocarboxypeptidase activity
AAEL001863	Molecular Function	GO:0004180	carboxypeptidase activity
AAEL001863	Molecular Function	GO:0004180	carboxypeptidase activity
AAEL001863	Molecular Function	GO:0016787	hydrolase activity
AAEL001863	Molecular Function	GO:0008270	zinc ion binding
AAEL001863	Molecular Function	GO:0008270	zinc ion binding
AAEL001863	Biological Process	GO:0006508	proteolysis
AAEL001863	Molecular Function	GO:0004181	metallocarboxypeptidase activity
AAEL001863	Molecular Function	GO:0004181	metallocarboxypeptidase activity
AAEL001878	Biological Process	GO:0006508	proteolysis
AAEL001878	Cellular Component	GO:0005576	extracellular region
AAEL001878	Molecular Function	GO:0052689	carboxylic ester hydrolase activity
AAEL001878	Biological Process	GO:0006629	lipid metabolic process
AAEL001878	Biological Process	GO:0006629	lipid metabolic process
AAEL001901	Molecular Function	GO:0052689	carboxylic ester hydrolase activity
AAEL001901	Molecular Function	GO:0005525	GTP binding
AAEL001901	Molecular Function	GO:0005525	GTP binding
AAEL001901	Molecular Function	GO:0003924	GTPase activity
AAEL001912	Molecular Function	GO:0003924	GTPase activity
AAEL001912	Molecular Function	GO:0003700	DNA-binding transcription factor activity
AAEL001912	Molecular Function	GO:0003700	DNA-binding transcription factor activity
AAEL001912	Cellular Component	GO:0005634	nucleus
AAEL001912	Cellular Component	GO:0005634	nucleus
AAEL001912	Biological Process	GO:0006355	regulation of transcription, DNA-templated
AAEL001912	Molecular Function	GO:0043565	sequence-specific DNA binding
AAEL001912	Molecular Function	GO:0043565	sequence-specific DNA binding
AAEL001912	Biological Process	GO:0006355	regulation of transcription, DNA-templated
AAEL002005	Molecular Function	GO:0003677	DNA binding
AAEL002005	Molecular Function	GO:0005506	iron ion binding
AAEL002005	Molecular Function	GO:0005506	iron ion binding
AAEL002005	Molecular Function	GO:0016705	oxidoreductase activity, acting on paired donors, with incorporation or reduction of molecular oxygen
AAEL002005	Molecular Function	GO:0016705	oxidoreductase activity, acting on paired donors, with incorporation or reduction of molecular oxygen
AAEL002005	Molecular Function	GO:0020037	heme binding
AAEL002005	Molecular Function	GO:0020037	heme binding
AAEL002005	Biological Process	GO:0055114	obsolete oxidation-reduction process
AAEL002023	Biological Process	GO:0055114	obsolete oxidation-reduction process
AAEL002023	Biological Process	GO:0005975	carbohydrate metabolic process
AAEL002023	Biological Process	GO:0005975	carbohydrate metabolic process
AAEL002023	Molecular Function	GO:0008061	chitin binding
AAEL002092	Molecular Function	GO:0008061	chitin binding
AAEL002092	Molecular Function	GO:0042302	structural constituent of cuticle
AAEL002107	Molecular Function	GO:0042302	structural constituent of cuticle
AAEL002107	Molecular Function	GO:0016491	oxidoreductase activity
AAEL002107	Biological Process	GO:0055114	obsolete oxidation-reduction process
AAEL002107	Molecular Function	GO:0016491	oxidoreductase activity
AAEL002141	Biological Process	GO:0055114	obsolete oxidation-reduction process
AAEL002141	Biological Process	GO:0006508	proteolysis
AAEL002141	Molecular Function	GO:0004222	metalloendopeptidase activity
AAEL002141	Molecular Function	GO:0008237	metallopeptidase activity
AAEL002141	Molecular Function	GO:0008237	metallopeptidase activity
AAEL002141	Cellular Component	GO:0016020	membrane
AAEL002141	Cellular Component	GO:0016021	integral component of membrane
AAEL002141	Cellular Component	GO:0016021	integral component of membrane
AAEL002141	Biological Process	GO:0006508	proteolysis
AAEL002183	Molecular Function	GO:0004222	metalloendopeptidase activity
AAEL002183	Cellular Component	GO:0005789	endoplasmic reticulum membrane
AAEL002183	Biological Process	GO:0006486	protein glycosylation
AAEL002183	Biological Process	GO:0006486	protein glycosylation
AAEL002183	Cellular Component	GO:0008250	oligosaccharyltransferase complex
AAEL002183	Molecular Function	GO:0004579	dolichyl-diphosphooligosaccharide-protein glycotransferase activity
AAEL002183	Cellular Component	GO:0016020	membrane
AAEL002183	Cellular Component	GO:0016021	integral component of membrane
AAEL002183	Cellular Component	GO:0016021	integral component of membrane
AAEL002183	Cellular Component	GO:0005783	endoplasmic reticulum
AAEL002237	Cellular Component	GO:0008250	oligosaccharyltransferase complex
AAEL002237	Biological Process	GO:0055114	obsolete oxidation-reduction process
AAEL002237	Molecular Function	GO:0031177	phosphopantetheine binding
AAEL002237	Molecular Function	GO:0031177	phosphopantetheine binding
AAEL002237	Molecular Function	GO:0003824	catalytic activity
AAEL002237	Molecular Function	GO:0003824	catalytic activity
AAEL002237	Molecular Function	GO:0004312	fatty acid synthase activity
AAEL002237	Molecular Function	GO:0004312	fatty acid synthase activity
AAEL002237	Biological Process	GO:0009058	biosynthetic process
AAEL002237	Biological Process	GO:0009058	biosynthetic process
AAEL002237	Molecular Function	GO:0016491	oxidoreductase activity
AAEL002237	Molecular Function	GO:0016491	oxidoreductase activity
AAEL002237	Molecular Function	GO:0016740	transferase activity
AAEL002237	Molecular Function	GO:0016740	transferase activity
AAEL002237	Molecular Function	GO:0016788	hydrolase activity, acting on ester bonds
AAEL002237	Molecular Function	GO:0016788	hydrolase activity, acting on ester bonds
AAEL002255	Biological Process	GO:0055114	obsolete oxidation-reduction process
AAEL002255	Molecular Function	GO:0008080	N-acetyltransferase activity
AAEL002295	Molecular Function	GO:0008080	N-acetyltransferase activity
AAEL002295	Molecular Function	GO:0005515	protein binding
AAEL002295	Cellular Component	GO:0016021	integral component of membrane
AAEL002295	Cellular Component	GO:0016020	membrane
AAEL002378	Cellular Component	GO:0016021	integral component of membrane
AAEL002378	Molecular Function	GO:0016787	hydrolase activity
AAEL002395	Molecular Function	GO:0016787	hydrolase activity
AAEL002395	Molecular Function	GO:0004672	protein kinase activity
AAEL002395	Molecular Function	GO:0004672	protein kinase activity
AAEL002395	Molecular Function	GO:0004674	protein serine/threonine kinase activity
AAEL002395	Molecular Function	GO:0004693	cyclin-dependent protein serine/threonine kinase activity
AAEL002395	Molecular Function	GO:0005524	ATP binding
AAEL002395	Biological Process	GO:0051726	regulation of cell cycle
AAEL002395	Cellular Component	GO:0005634	nucleus
AAEL002395	Cellular Component	GO:0005634	nucleus
AAEL002395	Biological Process	GO:0006468	protein phosphorylation
AAEL002395	Biological Process	GO:0006468	protein phosphorylation
AAEL002395	Biological Process	GO:0006468	protein phosphorylation
AAEL002395	Molecular Function	GO:0008353	RNA polymerase II CTD heptapeptide repeat kinase activity
AAEL002395	Molecular Function	GO:0016301	kinase activity
AAEL002395	Biological Process	GO:0016310	phosphorylation
AAEL002395	Molecular Function	GO:0016740	transferase activity
AAEL002395	Molecular Function	GO:0000166	nucleotide binding
AAEL002395	Biological Process	GO:0000082	G1/S transition of mitotic cell cycle
AAEL002404	Molecular Function	GO:0005524	ATP binding
AAEL002404	Molecular Function	GO:0000166	nucleotide binding
AAEL002404	Molecular Function	GO:0004672	protein kinase activity
AAEL002404	Molecular Function	GO:0004672	protein kinase activity
AAEL002404	Molecular Function	GO:0004713	protein tyrosine kinase activity
AAEL002404	Molecular Function	GO:0004713	protein tyrosine kinase activity
AAEL002404	Molecular Function	GO:0004714	transmembrane receptor protein tyrosine kinase activity
AAEL002404	Molecular Function	GO:0005515	protein binding
AAEL002404	Molecular Function	GO:0005524	ATP binding
AAEL002404	Molecular Function	GO:0005524	ATP binding
AAEL002404	Biological Process	GO:0006468	protein phosphorylation
AAEL002404	Biological Process	GO:0006468	protein phosphorylation
AAEL002404	Cellular Component	GO:0016020	membrane
AAEL002404	Cellular Component	GO:0016021	integral component of membrane
AAEL002404	Molecular Function	GO:0016301	kinase activity
AAEL002404	Biological Process	GO:0016310	phosphorylation
AAEL002404	Molecular Function	GO:0016740	transferase activity
AAEL002440	Biological Process	GO:0018108	peptidyl-tyrosine phosphorylation
AAEL002440	Molecular Function	GO:0042302	structural constituent of cuticle
AAEL002449	Molecular Function	GO:0042302	structural constituent of cuticle
AAEL002449	Molecular Function	GO:0042302	structural constituent of cuticle
AAEL002542	Molecular Function	GO:0042302	structural constituent of cuticle
AAEL002542	Molecular Function	GO:0003824	catalytic activity
AAEL002542	Molecular Function	GO:0003824	catalytic activity
AAEL002542	Molecular Function	GO:0004807	triose-phosphate isomerase activity
AAEL002542	Molecular Function	GO:0004807	triose-phosphate isomerase activity
AAEL002542	Biological Process	GO:0006094	gluconeogenesis
AAEL002542	Biological Process	GO:0006094	gluconeogenesis
AAEL002542	Molecular Function	GO:0016853	isomerase activity
AAEL002542	Biological Process	GO:0006096	glycolytic process
AAEL002591	Biological Process	GO:0006096	glycolytic process
AAEL002591	Molecular Function	GO:0005549	odorant binding
AAEL002605	Molecular Function	GO:0005549	odorant binding
AAEL002605	Molecular Function	GO:0005549	odorant binding
AAEL002606	Molecular Function	GO:0005549	odorant binding
AAEL002606	Molecular Function	GO:0005549	odorant binding
AAEL002617	Molecular Function	GO:0005549	odorant binding
AAEL002617	Molecular Function	GO:0005549	odorant binding
AAEL002665	Molecular Function	GO:0005549	odorant binding
AAEL002665	Molecular Function	GO:0046872	metal ion binding
AAEL002665	Cellular Component	GO:0031012	extracellular matrix
AAEL002665	Cellular Component	GO:0031012	extracellular matrix
AAEL002665	Molecular Function	GO:0016787	hydrolase activity
AAEL002665	Molecular Function	GO:0008270	zinc ion binding
AAEL002665	Molecular Function	GO:0008237	metallopeptidase activity
AAEL002665	Molecular Function	GO:0008270	zinc ion binding
AAEL002665	Molecular Function	GO:0008237	metallopeptidase activity
AAEL002665	Molecular Function	GO:0008233	peptidase activity
AAEL002665	Biological Process	GO:0006508	proteolysis
AAEL002665	Biological Process	GO:0006508	proteolysis
AAEL002665	Molecular Function	GO:0004222	metalloendopeptidase activity
AAEL002666	Molecular Function	GO:0004222	metalloendopeptidase activity
AAEL002666	Molecular Function	GO:0003824	catalytic activity
AAEL002670	Molecular Function	GO:0003824	catalytic activity
AAEL002670	Molecular Function	GO:0003824	catalytic activity
AAEL002683	Molecular Function	GO:0003824	catalytic activity
AAEL002683	Molecular Function	GO:0004854	xanthine dehydrogenase activity
AAEL002683	Molecular Function	GO:0043546	molybdopterin cofactor binding
AAEL002683	Biological Process	GO:0022900	electron transport chain
AAEL002683	Molecular Function	GO:0004854	xanthine dehydrogenase activity
AAEL002683	Molecular Function	GO:0016491	oxidoreductase activity
AAEL002683	Molecular Function	GO:0016491	oxidoreductase activity
AAEL002683	Molecular Function	GO:0004855	xanthine oxidase activity
AAEL002683	Molecular Function	GO:0004855	xanthine oxidase activity
AAEL002683	Molecular Function	GO:0005506	iron ion binding
AAEL002683	Molecular Function	GO:0005506	iron ion binding
AAEL002683	Molecular Function	GO:0009055	electron transfer activity
AAEL002683	Molecular Function	GO:0009055	electron transfer activity
AAEL002683	Molecular Function	GO:0071949	FAD binding
AAEL002683	Molecular Function	GO:0071949	FAD binding
AAEL002683	Molecular Function	GO:0043546	molybdopterin cofactor binding
AAEL002683	Molecular Function	GO:0046872	metal ion binding
AAEL002683	Molecular Function	GO:0046872	metal ion binding
AAEL002683	Molecular Function	GO:0050660	flavin adenine dinucleotide binding
AAEL002683	Molecular Function	GO:0050660	flavin adenine dinucleotide binding
AAEL002683	Molecular Function	GO:0051536	iron-sulfur cluster binding
AAEL002683	Molecular Function	GO:0051536	iron-sulfur cluster binding
AAEL002683	Molecular Function	GO:0051537	2 iron, 2 sulfur cluster binding
AAEL002683	Molecular Function	GO:0051537	2 iron, 2 sulfur cluster binding
AAEL002683	Biological Process	GO:0055114	obsolete oxidation-reduction process
AAEL002688	Biological Process	GO:0055114	obsolete oxidation-reduction process
AAEL002688	Molecular Function	GO:0015020	glucuronosyltransferase activity
AAEL002688	Molecular Function	GO:0015020	glucuronosyltransferase activity
AAEL002688	Molecular Function	GO:0016758	hexosyltransferase activity
AAEL002688	Molecular Function	GO:0016757	glycosyltransferase activity
AAEL002688	Molecular Function	GO:0016758	hexosyltransferase activity
AAEL002688	Cellular Component	GO:0016021	integral component of membrane
AAEL002688	Cellular Component	GO:0016021	integral component of membrane
AAEL002688	Cellular Component	GO:0016020	membrane
AAEL002720	Molecular Function	GO:0016740	transferase activity
AAEL002720	Cellular Component	GO:0005615	extracellular space
AAEL002722	Cellular Component	GO:0005615	extracellular space
AAEL002722	Molecular Function	GO:0003824	catalytic activity
AAEL002731	Molecular Function	GO:0003824	catalytic activity
AAEL002731	Cellular Component	GO:0005615	extracellular space
AAEL002756	Cellular Component	GO:0005615	extracellular space
AAEL002756	Cellular Component	GO:0016020	membrane
AAEL002756	Cellular Component	GO:0016020	membrane
AAEL002756	Cellular Component	GO:0016021	integral component of membrane
AAEL002792	Cellular Component	GO:0016021	integral component of membrane
AAEL002840	Molecular Function	GO:0005515	protein binding
AAEL002848	Molecular Function	GO:0005515	protein binding
AAEL002848	Molecular Function	GO:0005525	GTP binding
AAEL002848	Cellular Component	GO:0005856	cytoskeleton
AAEL002848	Cellular Component	GO:0005874	microtubule
AAEL002848	Cellular Component	GO:0005874	microtubule
AAEL002848	Biological Process	GO:0007010	cytoskeleton organization
AAEL002848	Biological Process	GO:0007017	microtubule-based process
AAEL002848	Biological Process	GO:0007017	microtubule-based process
AAEL002848	Cellular Component	GO:0005737	cytoplasm
AAEL002848	Cellular Component	GO:0005737	cytoplasm
AAEL002848	Molecular Function	GO:0005525	GTP binding
AAEL002848	Molecular Function	GO:0005200	structural constituent of cytoskeleton
AAEL002848	Molecular Function	GO:0000166	nucleotide binding
AAEL002848	Molecular Function	GO:0003924	GTPase activity
AAEL002848	Molecular Function	GO:0003924	GTPase activity
AAEL002850	Molecular Function	GO:0005200	structural constituent of cytoskeleton
AAEL002850	Cellular Component	GO:0016020	membrane
AAEL002850	Cellular Component	GO:0016021	integral component of membrane
AAEL002916	Cellular Component	GO:0016021	integral component of membrane
AAEL002916	Biological Process	GO:0006851	mitochondrial calcium ion transmembrane transport
AAEL002916	Biological Process	GO:0006851	mitochondrial calcium ion transmembrane transport
AAEL002916	Molecular Function	GO:0005509	calcium ion binding
AAEL002940	Molecular Function	GO:0005509	calcium ion binding
AAEL002940	Molecular Function	GO:0003824	catalytic activity
AAEL002951	Molecular Function	GO:0003824	catalytic activity
AAEL002951	Cellular Component	GO:0005634	nucleus
AAEL002951	Cellular Component	GO:0005634	nucleus
AAEL002951	Molecular Function	GO:0003700	DNA-binding transcription factor activity
AAEL002951	Molecular Function	GO:0003700	DNA-binding transcription factor activity
AAEL002951	Molecular Function	GO:0003677	DNA binding
AAEL002951	Biological Process	GO:0006355	regulation of transcription, DNA-templated
AAEL002951	Molecular Function	GO:0043565	sequence-specific DNA binding
AAEL002951	Molecular Function	GO:0043565	sequence-specific DNA binding
AAEL002964	Biological Process	GO:0006355	regulation of transcription, DNA-templated
AAEL002964	Biological Process	GO:0005975	carbohydrate metabolic process
AAEL002964	Biological Process	GO:0005975	carbohydrate metabolic process
AAEL002964	Molecular Function	GO:0008061	chitin binding
AAEL002964	Molecular Function	GO:0008061	chitin binding
AAEL002969	Molecular Function	GO:0030246	carbohydrate binding
AAEL002969	Molecular Function	GO:0008061	chitin binding
AAEL002969	Biological Process	GO:0005975	carbohydrate metabolic process
AAEL002969	Biological Process	GO:0005975	carbohydrate metabolic process
AAEL003058	Molecular Function	GO:0008061	chitin binding
AAEL003058	Molecular Function	GO:0016740	transferase activity
AAEL003058	Cellular Component	GO:0016021	integral component of membrane
AAEL003058	Cellular Component	GO:0016021	integral component of membrane
AAEL003058	Cellular Component	GO:0016020	membrane
AAEL003058	Molecular Function	GO:0016758	hexosyltransferase activity
AAEL003058	Molecular Function	GO:0016758	hexosyltransferase activity
AAEL003128	Molecular Function	GO:0016758	hexosyltransferase activity
AAEL003128	Biological Process	GO:0006886	intracellular protein transport
AAEL003128	Biological Process	GO:0006886	intracellular protein transport
AAEL003154	Molecular Function	GO:0005515	protein binding
AAEL003154	Biological Process	GO:0055114	obsolete oxidation-reduction process
AAEL003154	Biological Process	GO:0055114	obsolete oxidation-reduction process
AAEL003154	Molecular Function	GO:0016491	oxidoreductase activity
AAEL003279	Molecular Function	GO:0016491	oxidoreductase activity
AAEL003279	Molecular Function	GO:0004252	serine-type endopeptidase activity
AAEL003279	Molecular Function	GO:0004252	serine-type endopeptidase activity
AAEL003279	Biological Process	GO:0006508	proteolysis
AAEL003285	Biological Process	GO:0006508	proteolysis
AAEL003285	Biological Process	GO:0006616	SRP-dependent cotranslational protein targeting to membrane, translocation
AAEL003285	Biological Process	GO:0006616	SRP-dependent cotranslational protein targeting to membrane, translocation
AAEL003285	Biological Process	GO:0015031	protein transport
AAEL003285	Cellular Component	GO:0016020	membrane
AAEL003285	Cellular Component	GO:0016021	integral component of membrane
AAEL003412	Cellular Component	GO:0016021	integral component of membrane
AAEL003412	Molecular Function	GO:0008420	RNA polymerase II CTD heptapeptide repeat phosphatase activity
AAEL003412	Biological Process	GO:0006470	protein dephosphorylation
AAEL003412	Molecular Function	GO:0016791	phosphatase activity
AAEL003412	Molecular Function	GO:0016791	phosphatase activity
AAEL003412	Molecular Function	GO:0008420	RNA polymerase II CTD heptapeptide repeat phosphatase activity
AAEL003412	Biological Process	GO:0006357	regulation of transcription by RNA polymerase II
AAEL003419	Biological Process	GO:0016311	dephosphorylation
AAEL003419	Cellular Component	GO:0005576	extracellular region
AAEL003419	Molecular Function	GO:0005515	protein binding
AAEL003419	Molecular Function	GO:0003824	catalytic activity
AAEL003419	Molecular Function	GO:0003824	catalytic activity
AAEL003419	Molecular Function	GO:0016810	hydrolase activity, acting on carbon-nitrogen (but not peptide) bonds
AAEL003419	Molecular Function	GO:0016810	hydrolase activity, acting on carbon-nitrogen (but not peptide) bonds
AAEL003419	Molecular Function	GO:0008061	chitin binding
AAEL003419	Molecular Function	GO:0008061	chitin binding
AAEL003419	Biological Process	GO:0006030	chitin metabolic process
AAEL003419	Cellular Component	GO:0005576	extracellular region
AAEL003419	Biological Process	GO:0005975	carbohydrate metabolic process
AAEL003425	Biological Process	GO:0005975	carbohydrate metabolic process
AAEL003425	Molecular Function	GO:0003824	catalytic activity
AAEL003425	Molecular Function	GO:0003824	catalytic activity
AAEL003425	Molecular Function	GO:0005515	protein binding
AAEL003425	Cellular Component	GO:0005576	extracellular region
AAEL003425	Cellular Component	GO:0005576	extracellular region
AAEL003425	Biological Process	GO:0005975	carbohydrate metabolic process
AAEL003425	Biological Process	GO:0005975	carbohydrate metabolic process
AAEL003425	Biological Process	GO:0006030	chitin metabolic process
AAEL003425	Molecular Function	GO:0008061	chitin binding
AAEL003506	Molecular Function	GO:0008061	chitin binding
AAEL003506	Molecular Function	GO:0003677	DNA binding
AAEL003506	Molecular Function	GO:0003677	DNA binding
AAEL003506	Cellular Component	GO:0005634	nucleus
AAEL003506	Cellular Component	GO:0005634	nucleus
AAEL003506	Biological Process	GO:0006355	regulation of transcription, DNA-templated
AAEL003506	Biological Process	GO:0006355	regulation of transcription, DNA-templated
AAEL003506	Molecular Function	GO:0043565	sequence-specific DNA binding
AAEL003527	Molecular Function	GO:0043565	sequence-specific DNA binding
AAEL003545	Molecular Function	GO:0005515	protein binding
AAEL003545	Cellular Component	GO:0016020	membrane
AAEL003624	Cellular Component	GO:0016021	integral component of membrane
AAEL003624	Biological Process	GO:0006836	neurotransmitter transport
AAEL003624	Molecular Function	GO:0005328	neurotransmitter:sodium symporter activity
AAEL003624	Molecular Function	GO:0005328	neurotransmitter:sodium symporter activity
AAEL003624	Molecular Function	GO:0015293	symporter activity
AAEL003624	Cellular Component	GO:0016020	membrane
AAEL003624	Cellular Component	GO:0016021	integral component of membrane
AAEL003624	Cellular Component	GO:0016021	integral component of membrane
AAEL003626	Biological Process	GO:0055085	transmembrane transport
AAEL003626	Biological Process	GO:0006836	neurotransmitter transport
AAEL003626	Molecular Function	GO:0005328	neurotransmitter:sodium symporter activity
AAEL003626	Molecular Function	GO:0005328	neurotransmitter:sodium symporter activity
AAEL003626	Molecular Function	GO:0015293	symporter activity
AAEL003626	Biological Process	GO:0055085	transmembrane transport
AAEL003626	Cellular Component	GO:0016021	integral component of membrane
AAEL003626	Cellular Component	GO:0016021	integral component of membrane
AAEL003631	Cellular Component	GO:0016020	membrane
AAEL003631	Molecular Function	GO:0004252	serine-type endopeptidase activity
AAEL003631	Molecular Function	GO:0004252	serine-type endopeptidase activity
AAEL003631	Molecular Function	GO:0008236	serine-type peptidase activity
AAEL003631	Molecular Function	GO:0008233	peptidase activity
AAEL003631	Biological Process	GO:0006508	proteolysis
AAEL003631	Biological Process	GO:0006508	proteolysis
AAEL003709	Molecular Function	GO:0016787	hydrolase activity
AAEL003709	Molecular Function	GO:0003824	catalytic activity
AAEL003709	Cellular Component	GO:0016020	membrane
AAEL003709	Cellular Component	GO:0016021	integral component of membrane
AAEL003709	Cellular Component	GO:0016021	integral component of membrane
AAEL003728	Molecular Function	GO:0003824	catalytic activity
AAEL003737	Molecular Function	GO:0005515	protein binding
AAEL003738	Molecular Function	GO:0005515	protein binding
AAEL003740	Molecular Function	GO:0005515	protein binding
AAEL003806	Molecular Function	GO:0005515	protein binding
AAEL003806	Cellular Component	GO:0016021	integral component of membrane
AAEL003806	Cellular Component	GO:0016020	membrane
AAEL003806	Cellular Component	GO:0030659	cytoplasmic vesicle membrane
AAEL003831	Cellular Component	GO:0030659	cytoplasmic vesicle membrane
AAEL003831	Molecular Function	GO:0005506	iron ion binding
AAEL003831	Molecular Function	GO:0005506	iron ion binding
AAEL003831	Molecular Function	GO:0080132	fatty acid alpha-hydroxylase activity
AAEL003831	Molecular Function	GO:0080132	fatty acid alpha-hydroxylase activity
AAEL003831	Biological Process	GO:0055114	obsolete oxidation-reduction process
AAEL003831	Biological Process	GO:0055114	obsolete oxidation-reduction process
AAEL003831	Molecular Function	GO:0046872	metal ion binding
AAEL003831	Molecular Function	GO:0016491	oxidoreductase activity
AAEL003831	Molecular Function	GO:0016491	oxidoreductase activity
AAEL003831	Cellular Component	GO:0016021	integral component of membrane
AAEL003831	Cellular Component	GO:0016021	integral component of membrane
AAEL003831	Cellular Component	GO:0016020	membrane
AAEL003831	Biological Process	GO:0008610	lipid biosynthetic process
AAEL003831	Biological Process	GO:0008610	lipid biosynthetic process
AAEL003831	Biological Process	GO:0006633	fatty acid biosynthetic process
AAEL003831	Biological Process	GO:0006633	fatty acid biosynthetic process
AAEL003831	Biological Process	GO:0006631	fatty acid metabolic process
AAEL003831	Biological Process	GO:0006629	lipid metabolic process
AAEL003831	Biological Process	GO:0006629	lipid metabolic process
AAEL003831	Cellular Component	GO:0005789	endoplasmic reticulum membrane
AAEL003831	Cellular Component	GO:0005789	endoplasmic reticulum membrane
AAEL003858	Cellular Component	GO:0005783	endoplasmic reticulum
AAEL003858	Biological Process	GO:0036444	calcium import into the mitochondrion
AAEL003858	Cellular Component	GO:0005575	cellular_component
AAEL003858	Cellular Component	GO:0005739	mitochondrion
AAEL003858	Cellular Component	GO:0005743	mitochondrial inner membrane
AAEL003858	Cellular Component	GO:1990246	uniplex complex
AAEL003858	Cellular Component	GO:1990246	uniplex complex
AAEL003858	Biological Process	GO:0051560	mitochondrial calcium ion homeostasis
AAEL003858	Biological Process	GO:0051560	mitochondrial calcium ion homeostasis
AAEL003858	Biological Process	GO:0036444	calcium import into the mitochondrion
AAEL003858	Molecular Function	GO:0003674	molecular_function
AAEL003858	Cellular Component	GO:0016021	integral component of membrane
AAEL003858	Cellular Component	GO:0016020	membrane
AAEL003858	Biological Process	GO:0008150	biological_process
AAEL003858	Biological Process	GO:0006816	calcium ion transport
AAEL003889	Biological Process	GO:0006811	ion transport
AAEL003889	Molecular Function	GO:0004553	hydrolase activity, hydrolyzing O-glycosyl compounds
AAEL003889	Molecular Function	GO:0004553	hydrolase activity, hydrolyzing O-glycosyl compounds
AAEL003889	Biological Process	GO:0005975	carbohydrate metabolic process
AAEL003956	Biological Process	GO:0005975	carbohydrate metabolic process
AAEL003956	Cellular Component	GO:0016020	membrane
AAEL003956	Cellular Component	GO:0016021	integral component of membrane
AAEL004048	Cellular Component	GO:0016021	integral component of membrane
AAEL004048	Cellular Component	GO:0016020	membrane
AAEL004048	Cellular Component	GO:0016021	integral component of membrane
AAEL004090	Cellular Component	GO:0016021	integral component of membrane
AAEL004090	Cellular Component	GO:0016020	membrane
AAEL004090	Cellular Component	GO:0016021	integral component of membrane
AAEL004120	Cellular Component	GO:0016021	integral component of membrane
AAEL004120	Biological Process	GO:0032367	intracellular cholesterol transport
AAEL004174	Biological Process	GO:0032367	intracellular cholesterol transport
AAEL004174	Biological Process	GO:0006355	regulation of transcription, DNA-templated
AAEL004174	Molecular Function	GO:0003700	DNA-binding transcription factor activity
AAEL004174	Cellular Component	GO:0005634	nucleus
AAEL004174	Cellular Component	GO:0005634	nucleus
AAEL004174	Biological Process	GO:0006355	regulation of transcription, DNA-templated
AAEL004174	Molecular Function	GO:0003677	DNA binding
AAEL004174	Molecular Function	GO:0003677	DNA binding
AAEL004218	Molecular Function	GO:0003700	DNA-binding transcription factor activity
AAEL004218	Molecular Function	GO:0004984	olfactory receptor activity
AAEL004218	Molecular Function	GO:0004984	olfactory receptor activity
AAEL004218	Biological Process	GO:0050911	detection of chemical stimulus involved in sensory perception of smell
AAEL004218	Biological Process	GO:0050896	response to stimulus
AAEL004218	Cellular Component	GO:0016021	integral component of membrane
AAEL004218	Cellular Component	GO:0016021	integral component of membrane
AAEL004218	Cellular Component	GO:0016020	membrane
AAEL004218	Molecular Function	GO:0005549	odorant binding
AAEL004218	Molecular Function	GO:0005549	odorant binding
AAEL004218	Cellular Component	GO:0005886	plasma membrane
AAEL004218	Cellular Component	GO:0005886	plasma membrane
AAEL004218	Biological Process	GO:0007165	signal transduction
AAEL004218	Biological Process	GO:0007165	signal transduction
AAEL004218	Biological Process	GO:0007608	sensory perception of smell
AAEL004218	Biological Process	GO:0007608	sensory perception of smell
AAEL004247	Cellular Component	GO:0016020	membrane
AAEL004247	Cellular Component	GO:0016020	membrane
AAEL004247	Biological Process	GO:0055085	transmembrane transport
AAEL004247	Molecular Function	GO:0022857	transmembrane transporter activity
AAEL004247	Cellular Component	GO:0016021	integral component of membrane
AAEL004247	Cellular Component	GO:0016021	integral component of membrane
AAEL004280	Biological Process	GO:0055085	transmembrane transport
AAEL004280	Cellular Component	GO:0016020	membrane
AAEL004280	Cellular Component	GO:0016021	integral component of membrane
AAEL004283	Cellular Component	GO:0016021	integral component of membrane
AAEL004283	Molecular Function	GO:0003676	nucleic acid binding
AAEL004283	Molecular Function	GO:0003676	nucleic acid binding
AAEL004299	Molecular Function	GO:0003676	nucleic acid binding
AAEL004299	Biological Process	GO:0006508	proteolysis
AAEL004299	Molecular Function	GO:0008233	peptidase activity
AAEL004299	Molecular Function	GO:0008237	metallopeptidase activity
AAEL004299	Molecular Function	GO:0008237	metallopeptidase activity
AAEL004299	Molecular Function	GO:0046872	metal ion binding
AAEL004299	Molecular Function	GO:0008241	peptidyl-dipeptidase activity
AAEL004299	Molecular Function	GO:0008241	peptidyl-dipeptidase activity
AAEL004299	Molecular Function	GO:0008241	peptidyl-dipeptidase activity
AAEL004299	Cellular Component	GO:0016020	membrane
AAEL004299	Cellular Component	GO:0016020	membrane
AAEL004299	Cellular Component	GO:0016021	integral component of membrane
AAEL004299	Cellular Component	GO:0016021	integral component of membrane
AAEL004299	Molecular Function	GO:0046872	metal ion binding
AAEL004299	Molecular Function	GO:0016787	hydrolase activity
AAEL004299	Biological Process	GO:0006508	proteolysis
AAEL004299	Molecular Function	GO:0004180	carboxypeptidase activity
AAEL004299	Molecular Function	GO:0004180	carboxypeptidase activity
AAEL004313	Molecular Function	GO:0008237	metallopeptidase activity
AAEL004313	Biological Process	GO:0000413	protein peptidyl-prolyl isomerization
AAEL004313	Molecular Function	GO:0003755	peptidyl-prolyl cis-trans isomerase activity
AAEL004313	Molecular Function	GO:0003755	peptidyl-prolyl cis-trans isomerase activity
AAEL004313	Molecular Function	GO:0005509	calcium ion binding
AAEL004313	Molecular Function	GO:0005509	calcium ion binding
AAEL004339	Molecular Function	GO:0016853	isomerase activity
AAEL004339	Molecular Function	GO:0005549	odorant binding
AAEL004342	Molecular Function	GO:0005549	odorant binding
AAEL004342	Molecular Function	GO:0005549	odorant binding
AAEL004343	Molecular Function	GO:0005549	odorant binding
AAEL004343	Molecular Function	GO:0005549	odorant binding
AAEL004349	Molecular Function	GO:0005549	odorant binding
AAEL004349	Cellular Component	GO:0016020	membrane
AAEL004349	Cellular Component	GO:0016021	integral component of membrane
AAEL004349	Cellular Component	GO:0016021	integral component of membrane
AAEL004451	Cellular Component	GO:0016021	integral component of membrane
AAEL004451	Cellular Component	GO:0016020	membrane
AAEL004451	Cellular Component	GO:0016021	integral component of membrane
AAEL004451	Cellular Component	GO:0016021	integral component of membrane
AAEL004451	Biological Process	GO:0055085	transmembrane transport
AAEL004451	Molecular Function	GO:0022857	transmembrane transporter activity
AAEL004451	Biological Process	GO:0055085	transmembrane transport
AAEL004515	Molecular Function	GO:0022857	transmembrane transporter activity
AAEL004515	Biological Process	GO:0030431	sleep
AAEL004515	Cellular Component	GO:0016020	membrane
AAEL004515	Cellular Component	GO:0016021	integral component of membrane
AAEL004515	Biological Process	GO:0030431	sleep
AAEL004515	Biological Process	GO:0032222	regulation of synaptic transmission, cholinergic
AAEL004515	Biological Process	GO:0032222	regulation of synaptic transmission, cholinergic
AAEL004515	Biological Process	GO:1903818	positive regulation of voltage-gated potassium channel activity
AAEL004582	Biological Process	GO:1903818	positive regulation of voltage-gated potassium channel activity
AAEL004582	Molecular Function	GO:0004553	hydrolase activity, hydrolyzing O-glycosyl compounds
AAEL004582	Molecular Function	GO:0004553	hydrolase activity, hydrolyzing O-glycosyl compounds
AAEL004582	Biological Process	GO:0008152	metabolic process
AAEL004582	Biological Process	GO:0005975	carbohydrate metabolic process
AAEL004582	Molecular Function	GO:0004565	beta-galactosidase activity
AAEL004582	Molecular Function	GO:0016798	hydrolase activity, acting on glycosyl bonds
AAEL004582	Molecular Function	GO:0016787	hydrolase activity
AAEL004582	Molecular Function	GO:0004565	beta-galactosidase activity
AAEL004701	Biological Process	GO:0005975	carbohydrate metabolic process
AAEL004701	Biological Process	GO:0008652	cellular amino acid biosynthetic process
AAEL004701	Molecular Function	GO:0016874	ligase activity
AAEL004701	Biological Process	GO:0006526	arginine biosynthetic process
AAEL004701	Biological Process	GO:0006526	arginine biosynthetic process
AAEL004701	Molecular Function	GO:0005524	ATP binding
AAEL004701	Molecular Function	GO:0005524	ATP binding
AAEL004701	Molecular Function	GO:0004055	argininosuccinate synthase activity
AAEL004701	Molecular Function	GO:0004055	argininosuccinate synthase activity
AAEL004701	Molecular Function	GO:0000166	nucleotide binding
AAEL004717	Biological Process	GO:0000050	urea cycle
AAEL004717	Molecular Function	GO:0061575	cyclin-dependent protein serine/threonine kinase activator activity
AAEL004717	Molecular Function	GO:0061575	cyclin-dependent protein serine/threonine kinase activator activity
AAEL004717	Biological Process	GO:0045737	positive regulation of cyclin-dependent protein serine/threonine kinase activity
AAEL004717	Cellular Component	GO:0016533	protein kinase 5 complex
AAEL004729	Cellular Component	GO:0016533	protein kinase 5 complex
AAEL004729	Molecular Function	GO:0005549	odorant binding
AAEL004778	Molecular Function	GO:0005549	odorant binding
AAEL004778	Biological Process	GO:0055114	obsolete oxidation-reduction process
AAEL004778	Biological Process	GO:0055114	obsolete oxidation-reduction process
AAEL004778	Molecular Function	GO:0050660	flavin adenine dinucleotide binding
AAEL004778	Molecular Function	GO:0050660	flavin adenine dinucleotide binding
AAEL004778	Molecular Function	GO:0016627	oxidoreductase activity, acting on the CH-CH group of donors
AAEL004778	Molecular Function	GO:0016627	oxidoreductase activity, acting on the CH-CH group of donors
AAEL004778	Molecular Function	GO:0016491	oxidoreductase activity
AAEL004778	Molecular Function	GO:0003995	acyl-CoA dehydrogenase activity
AAEL004930	Molecular Function	GO:0003995	acyl-CoA dehydrogenase activity
AAEL004930	Molecular Function	GO:0046872	metal ion binding
AAEL004930	Molecular Function	GO:0004089	carbonate dehydratase activity
AAEL004930	Molecular Function	GO:0004089	carbonate dehydratase activity
AAEL004930	Molecular Function	GO:0008270	zinc ion binding
AAEL004967	Molecular Function	GO:0008270	zinc ion binding
AAEL004967	Biological Process	GO:0046854	phosphatidylinositol phosphate biosynthetic process
AAEL004967	Molecular Function	GO:0052834	inositol monophosphate phosphatase activity
AAEL004967	Molecular Function	GO:0052833	inositol monophosphate 4-phosphatase activity
AAEL004967	Molecular Function	GO:0052833	inositol monophosphate 4-phosphatase activity
AAEL004967	Molecular Function	GO:0052832	inositol monophosphate 3-phosphatase activity
AAEL004967	Biological Process	GO:0006021	inositol biosynthetic process
AAEL004967	Biological Process	GO:0006021	inositol biosynthetic process
AAEL004967	Molecular Function	GO:0008934	inositol monophosphate 1-phosphatase activity
AAEL004967	Molecular Function	GO:0008934	inositol monophosphate 1-phosphatase activity
AAEL004967	Molecular Function	GO:0016787	hydrolase activity
AAEL004967	Biological Process	GO:0046854	phosphatidylinositol phosphate biosynthetic process
AAEL004967	Biological Process	GO:0046855	inositol phosphate dephosphorylation
AAEL004967	Biological Process	GO:0046855	inositol phosphate dephosphorylation
AAEL004967	Molecular Function	GO:0046872	metal ion binding
AAEL004967	Molecular Function	GO:0046872	metal ion binding
AAEL004975	Molecular Function	GO:0052832	inositol monophosphate 3-phosphatase activity
AAEL004975	Molecular Function	GO:0003676	nucleic acid binding
AAEL004999	Molecular Function	GO:0003676	nucleic acid binding
AAEL004999	Cellular Component	GO:0016021	integral component of membrane
AAEL004999	Cellular Component	GO:0016021	integral component of membrane
AAEL005008	Cellular Component	GO:0016020	membrane
AAEL005008	Molecular Function	GO:0015267	channel activity
AAEL005008	Molecular Function	GO:0015267	channel activity
AAEL005008	Cellular Component	GO:0016020	membrane
AAEL005008	Cellular Component	GO:0016020	membrane
AAEL005008	Cellular Component	GO:0016021	integral component of membrane
AAEL005008	Biological Process	GO:0055085	transmembrane transport
AAEL005045	Biological Process	GO:0055085	transmembrane transport
AAEL005045	Molecular Function	GO:0022857	transmembrane transporter activity
AAEL005045	Molecular Function	GO:0022857	transmembrane transporter activity
AAEL005045	Molecular Function	GO:0042626	ATPase-coupled transmembrane transporter activity
AAEL005045	Molecular Function	GO:0042626	ATPase-coupled transmembrane transporter activity
AAEL005045	Biological Process	GO:0055085	transmembrane transport
AAEL005045	Biological Process	GO:0055085	transmembrane transport
AAEL005045	Molecular Function	GO:0016887	ATP hydrolysis activity
AAEL005045	Molecular Function	GO:0016887	ATP hydrolysis activity
AAEL005045	Cellular Component	GO:0016021	integral component of membrane
AAEL005045	Cellular Component	GO:0016021	integral component of membrane
AAEL005045	Cellular Component	GO:0016020	membrane
AAEL005045	Molecular Function	GO:0005524	ATP binding
AAEL005045	Molecular Function	GO:0000166	nucleotide binding
AAEL005111	Molecular Function	GO:0005524	ATP binding
AAEL005111	Cellular Component	GO:0016021	integral component of membrane
AAEL005160	Cellular Component	GO:0016020	membrane
AAEL005160	Cellular Component	GO:0016020	membrane
AAEL005160	Cellular Component	GO:0016021	integral component of membrane
AAEL005160	Cellular Component	GO:0016021	integral component of membrane
AAEL005160	Biological Process	GO:0055085	transmembrane transport
AAEL005160	Biological Process	GO:0055085	transmembrane transport
AAEL005160	Biological Process	GO:1902358	sulfate transmembrane transport
AAEL005160	Molecular Function	GO:0015116	sulfate transmembrane transporter activity
AAEL005160	Molecular Function	GO:0015116	sulfate transmembrane transporter activity
AAEL005160	Cellular Component	GO:0016020	membrane
AAEL005160	Molecular Function	GO:0008271	secondary active sulfate transmembrane transporter activity
AAEL005160	Molecular Function	GO:0008271	secondary active sulfate transmembrane transporter activity
AAEL005160	Biological Process	GO:0008272	sulfate transport
AAEL005199	Biological Process	GO:0008272	sulfate transport
AAEL005199	Molecular Function	GO:0016787	hydrolase activity
AAEL005200	Molecular Function	GO:0016787	hydrolase activity
AAEL005218	Molecular Function	GO:0016787	hydrolase activity
AAEL005218	Cellular Component	GO:0016020	membrane
AAEL005218	Cellular Component	GO:0016021	integral component of membrane
AAEL005228	Cellular Component	GO:0016021	integral component of membrane
AAEL005228	Cellular Component	GO:0016020	membrane
AAEL005228	Cellular Component	GO:0016021	integral component of membrane
AAEL005247	Cellular Component	GO:0016021	integral component of membrane
AAEL005247	Cellular Component	GO:0005634	nucleus
AAEL005247	Cellular Component	GO:0005634	nucleus
AAEL005247	Molecular Function	GO:0003677	DNA binding
AAEL005247	Molecular Function	GO:0003677	DNA binding
AAEL005247	Molecular Function	GO:0043565	sequence-specific DNA binding
AAEL005247	Molecular Function	GO:0043565	sequence-specific DNA binding
AAEL005247	Biological Process	GO:0006355	regulation of transcription, DNA-templated
AAEL005247	Biological Process	GO:0006355	regulation of transcription, DNA-templated
AAEL005247	Biological Process	GO:0006355	regulation of transcription, DNA-templated
AAEL005297	Molecular Function	GO:0043565	sequence-specific DNA binding
AAEL005297	Molecular Function	GO:0005085	guanyl-nucleotide exchange factor activity
AAEL005349	Molecular Function	GO:0005085	guanyl-nucleotide exchange factor activity
AAEL005349	Cellular Component	GO:0005886	plasma membrane
AAEL005349	Cellular Component	GO:0016021	integral component of membrane
AAEL005349	Biological Process	GO:0008643	carbohydrate transport
AAEL005349	Biological Process	GO:0008643	carbohydrate transport
AAEL005349	Cellular Component	GO:0016020	membrane
AAEL005349	Cellular Component	GO:0005886	plasma membrane
AAEL005374	Cellular Component	GO:0016021	integral component of membrane
AAEL005374	Biological Process	GO:0007608	sensory perception of smell
AAEL005374	Cellular Component	GO:0016020	membrane
AAEL005374	Cellular Component	GO:0016020	membrane
AAEL005374	Biological Process	GO:0050896	response to stimulus
AAEL005374	Cellular Component	GO:0016021	integral component of membrane
AAEL005375	Cellular Component	GO:0005886	plasma membrane
AAEL005375	Molecular Function	GO:0016758	hexosyltransferase activity
AAEL005375	Molecular Function	GO:0016758	hexosyltransferase activity
AAEL005375	Molecular Function	GO:0016757	glycosyltransferase activity
AAEL005375	Molecular Function	GO:0016740	transferase activity
AAEL005375	Cellular Component	GO:0016020	membrane
AAEL005375	Molecular Function	GO:0015020	glucuronosyltransferase activity
AAEL005432	Cellular Component	GO:0016021	integral component of membrane
AAEL005432	Biological Process	GO:0007160	cell-matrix adhesion
AAEL005432	Cellular Component	GO:0016021	integral component of membrane
AAEL005432	Cellular Component	GO:0016021	integral component of membrane
AAEL005432	Cellular Component	GO:0016020	membrane
AAEL005432	Biological Process	GO:0007160	cell-matrix adhesion
AAEL005482	Biological Process	GO:0007160	cell-matrix adhesion
AAEL005489	Molecular Function	GO:0030246	carbohydrate binding
AAEL005489	Biological Process	GO:0007165	signal transduction
AAEL005489	Biological Process	GO:0007608	sensory perception of smell
AAEL005489	Biological Process	GO:0007608	sensory perception of smell
AAEL005489	Cellular Component	GO:0016020	membrane
AAEL005489	Cellular Component	GO:0016020	membrane
AAEL005489	Cellular Component	GO:0016021	integral component of membrane
AAEL005489	Cellular Component	GO:0016021	integral component of membrane
AAEL005489	Biological Process	GO:0050896	response to stimulus
AAEL005489	Biological Process	GO:0007165	signal transduction
AAEL005489	Molecular Function	GO:0005549	odorant binding
AAEL005489	Biological Process	GO:0050911	detection of chemical stimulus involved in sensory perception of smell
AAEL005489	Molecular Function	GO:0005549	odorant binding
AAEL005489	Molecular Function	GO:0004984	olfactory receptor activity
AAEL005489	Molecular Function	GO:0004984	olfactory receptor activity
AAEL005489	Molecular Function	GO:0004984	olfactory receptor activity
AAEL005558	Molecular Function	GO:0005549	odorant binding
AAEL005558	Molecular Function	GO:0003700	DNA-binding transcription factor activity
AAEL005558	Biological Process	GO:0006355	regulation of transcription, DNA-templated
AAEL005558	Biological Process	GO:0006355	regulation of transcription, DNA-templated
AAEL005681	Molecular Function	GO:0003700	DNA-binding transcription factor activity
AAEL005681	Molecular Function	GO:0004930	G protein-coupled receptor activity
AAEL005681	Molecular Function	GO:0004930	G protein-coupled receptor activity
AAEL005681	Biological Process	GO:0007186	G protein-coupled receptor signaling pathway
AAEL005681	Cellular Component	GO:0016021	integral component of membrane
AAEL005681	Cellular Component	GO:0016020	membrane
AAEL005681	Cellular Component	GO:0016021	integral component of membrane
AAEL005710	Biological Process	GO:0007186	G protein-coupled receptor signaling pathway
AAEL005710	Cellular Component	GO:0016021	integral component of membrane
AAEL005732	Cellular Component	GO:0016020	membrane
AAEL005732	Molecular Function	GO:0050660	flavin adenine dinucleotide binding
AAEL005732	Molecular Function	GO:0050660	flavin adenine dinucleotide binding
AAEL005732	Molecular Function	GO:0016627	oxidoreductase activity, acting on the CH-CH group of donors
AAEL005732	Molecular Function	GO:0016491	oxidoreductase activity
AAEL005732	Molecular Function	GO:0003995	acyl-CoA dehydrogenase activity
AAEL005732	Molecular Function	GO:0003995	acyl-CoA dehydrogenase activity
AAEL005732	Biological Process	GO:0055114	obsolete oxidation-reduction process
AAEL005732	Biological Process	GO:0055114	obsolete oxidation-reduction process
AAEL005737	Molecular Function	GO:0016627	oxidoreductase activity, acting on the CH-CH group of donors
AAEL005737	Molecular Function	GO:0046872	metal ion binding
AAEL005737	Molecular Function	GO:0046872	metal ion binding
AAEL005737	Molecular Function	GO:0020037	heme binding
AAEL005737	Molecular Function	GO:0020037	heme binding
AAEL005737	Molecular Function	GO:0016491	oxidoreductase activity
AAEL005737	Molecular Function	GO:0016491	oxidoreductase activity
AAEL005737	Cellular Component	GO:0016021	integral component of membrane
AAEL005737	Cellular Component	GO:0016021	integral component of membrane
AAEL005737	Cellular Component	GO:0016020	membrane
AAEL005737	Biological Process	GO:0006629	lipid metabolic process
AAEL005737	Biological Process	GO:0055114	obsolete oxidation-reduction process
AAEL005748	Biological Process	GO:0006629	lipid metabolic process
AAEL005748	Molecular Function	GO:0008061	chitin binding
AAEL005748	Molecular Function	GO:0004252	serine-type endopeptidase activity
AAEL005748	Molecular Function	GO:0004252	serine-type endopeptidase activity
AAEL005748	Cellular Component	GO:0005576	extracellular region
AAEL005748	Cellular Component	GO:0005576	extracellular region
AAEL005748	Biological Process	GO:0006030	chitin metabolic process
AAEL005748	Biological Process	GO:0006508	proteolysis
AAEL005748	Biological Process	GO:0006508	proteolysis
AAEL005753	Molecular Function	GO:0008061	chitin binding
AAEL005753	Molecular Function	GO:0008233	peptidase activity
AAEL005753	Molecular Function	GO:0004252	serine-type endopeptidase activity
AAEL005753	Molecular Function	GO:0004252	serine-type endopeptidase activity
AAEL005753	Molecular Function	GO:0016787	hydrolase activity
AAEL005753	Molecular Function	GO:0008236	serine-type peptidase activity
AAEL005753	Molecular Function	GO:0004252	serine-type endopeptidase activity
AAEL005753	Biological Process	GO:0006508	proteolysis
AAEL005811	Biological Process	GO:0006508	proteolysis
AAEL005811	Cellular Component	GO:0016020	membrane
AAEL005811	Cellular Component	GO:0016021	integral component of membrane
AAEL005821	Cellular Component	GO:0016021	integral component of membrane
AAEL005821	Molecular Function	GO:0004177	aminopeptidase activity
AAEL005821	Biological Process	GO:0006508	proteolysis
AAEL005821	Biological Process	GO:0006508	proteolysis
AAEL005821	Molecular Function	GO:0008233	peptidase activity
AAEL005821	Molecular Function	GO:0008237	metallopeptidase activity
AAEL005821	Molecular Function	GO:0008237	metallopeptidase activity
AAEL005821	Molecular Function	GO:0008270	zinc ion binding
AAEL005821	Molecular Function	GO:0008270	zinc ion binding
AAEL005821	Molecular Function	GO:0004177	aminopeptidase activity
AAEL005821	Molecular Function	GO:0046872	metal ion binding
AAEL005918	Molecular Function	GO:0016787	hydrolase activity
AAEL005918	Molecular Function	GO:0005524	ATP binding
AAEL005918	Molecular Function	GO:0005524	ATP binding
AAEL005918	Cellular Component	GO:0016020	membrane
AAEL005918	Cellular Component	GO:0016021	integral component of membrane
AAEL005918	Cellular Component	GO:0016021	integral component of membrane
AAEL005918	Molecular Function	GO:0000166	nucleotide binding
AAEL005918	Molecular Function	GO:0016887	ATP hydrolysis activity
AAEL005918	Molecular Function	GO:0042626	ATPase-coupled transmembrane transporter activity
AAEL005918	Molecular Function	GO:0042626	ATPase-coupled transmembrane transporter activity
AAEL005918	Biological Process	GO:0055085	transmembrane transport
AAEL005918	Biological Process	GO:0055085	transmembrane transport
AAEL005929	Molecular Function	GO:0016887	ATP hydrolysis activity
AAEL005929	Biological Process	GO:0055085	transmembrane transport
AAEL005929	Biological Process	GO:0055085	transmembrane transport
AAEL005929	Molecular Function	GO:0042626	ATPase-coupled transmembrane transporter activity
AAEL005929	Molecular Function	GO:0042626	ATPase-coupled transmembrane transporter activity
AAEL005929	Molecular Function	GO:0016887	ATP hydrolysis activity
AAEL005929	Molecular Function	GO:0016887	ATP hydrolysis activity
AAEL005929	Cellular Component	GO:0016021	integral component of membrane
AAEL005929	Cellular Component	GO:0016021	integral component of membrane
AAEL005929	Cellular Component	GO:0016020	membrane
AAEL005929	Molecular Function	GO:0005524	ATP binding
AAEL005929	Molecular Function	GO:0005524	ATP binding
AAEL005977	Molecular Function	GO:0000166	nucleotide binding
AAEL005977	Cellular Component	GO:0000139	Golgi membrane
AAEL005977	Cellular Component	GO:0005794	Golgi apparatus
AAEL005977	Biological Process	GO:0005975	carbohydrate metabolic process
AAEL005977	Molecular Function	GO:0008146	sulfotransferase activity
AAEL005977	Molecular Function	GO:0008146	sulfotransferase activity
AAEL005977	Molecular Function	GO:0016740	transferase activity
AAEL005977	Cellular Component	GO:0016021	integral component of membrane
AAEL005977	Cellular Component	GO:0016021	integral component of membrane
AAEL005977	Biological Process	GO:0016051	carbohydrate biosynthetic process
AAEL005977	Biological Process	GO:0016051	carbohydrate biosynthetic process
AAEL006003	Cellular Component	GO:0016020	membrane
AAEL006003	Cellular Component	GO:0005886	plasma membrane
AAEL006003	Cellular Component	GO:0016020	membrane
AAEL006003	Molecular Function	GO:0005549	odorant binding
AAEL006003	Molecular Function	GO:0005549	odorant binding
AAEL006003	Molecular Function	GO:0004984	olfactory receptor activity
AAEL006003	Molecular Function	GO:0004984	olfactory receptor activity
AAEL006003	Biological Process	GO:0050911	detection of chemical stimulus involved in sensory perception of smell
AAEL006003	Biological Process	GO:0050896	response to stimulus
AAEL006003	Cellular Component	GO:0016021	integral component of membrane
AAEL006003	Cellular Component	GO:0016021	integral component of membrane
AAEL006003	Cellular Component	GO:0016020	membrane
AAEL006003	Biological Process	GO:0007165	signal transduction
AAEL006003	Biological Process	GO:0007165	signal transduction
AAEL006003	Biological Process	GO:0007608	sensory perception of smell
AAEL006003	Biological Process	GO:0007608	sensory perception of smell
AAEL006044	Cellular Component	GO:0005886	plasma membrane
AAEL006044	Molecular Function	GO:0016705	oxidoreductase activity, acting on paired donors, with incorporation or reduction of molecular oxygen
AAEL006044	Molecular Function	GO:0016491	oxidoreductase activity
AAEL006044	Molecular Function	GO:0005506	iron ion binding
AAEL006044	Molecular Function	GO:0005506	iron ion binding
AAEL006044	Molecular Function	GO:0004497	monooxygenase activity
AAEL006044	Molecular Function	GO:0004497	monooxygenase activity
AAEL006044	Biological Process	GO:0055114	obsolete oxidation-reduction process
AAEL006044	Biological Process	GO:0055114	obsolete oxidation-reduction process
AAEL006044	Molecular Function	GO:0046872	metal ion binding
AAEL006044	Molecular Function	GO:0016705	oxidoreductase activity, acting on paired donors, with incorporation or reduction of molecular oxygen
AAEL006044	Molecular Function	GO:0020037	heme binding
AAEL006103	Molecular Function	GO:0020037	heme binding
AAEL006103	Molecular Function	GO:0005549	odorant binding
AAEL006109	Molecular Function	GO:0005549	odorant binding
AAEL006109	Molecular Function	GO:0005549	odorant binding
AAEL006113	Molecular Function	GO:0005549	odorant binding
AAEL006113	Cellular Component	GO:0016020	membrane
AAEL006113	Cellular Component	GO:0016021	integral component of membrane
AAEL006136	Cellular Component	GO:0016021	integral component of membrane
AAEL006136	Molecular Function	GO:0004252	serine-type endopeptidase activity
AAEL006136	Molecular Function	GO:0004252	serine-type endopeptidase activity
AAEL006136	Biological Process	GO:0006508	proteolysis
AAEL006143	Biological Process	GO:0006508	proteolysis
AAEL006143	Molecular Function	GO:0005515	protein binding
AAEL006143	Cellular Component	GO:0016020	membrane
AAEL006143	Cellular Component	GO:0016021	integral component of membrane
AAEL006176	Cellular Component	GO:0016021	integral component of membrane
AAEL006176	Molecular Function	GO:0005549	odorant binding
AAEL006248	Molecular Function	GO:0005549	odorant binding
AAEL006310	Molecular Function	GO:0005515	protein binding
AAEL006310	Cellular Component	GO:0016020	membrane
AAEL006310	Cellular Component	GO:0016021	integral component of membrane
AAEL006314	Cellular Component	GO:0016021	integral component of membrane
AAEL006314	Molecular Function	GO:0046983	protein dimerization activity
AAEL006314	Molecular Function	GO:0046983	protein dimerization activity
AAEL006323	Molecular Function	GO:0046983	protein dimerization activity
AAEL006323	Molecular Function	GO:0008270	zinc ion binding
AAEL006323	Molecular Function	GO:0008237	metallopeptidase activity
AAEL006323	Molecular Function	GO:0008237	metallopeptidase activity
AAEL006323	Molecular Function	GO:0008233	peptidase activity
AAEL006323	Biological Process	GO:0006508	proteolysis
AAEL006323	Molecular Function	GO:0004177	aminopeptidase activity
AAEL006323	Molecular Function	GO:0004177	aminopeptidase activity
AAEL006323	Molecular Function	GO:0008270	zinc ion binding
AAEL006323	Molecular Function	GO:0046872	metal ion binding
AAEL006360	Molecular Function	GO:0016787	hydrolase activity
AAEL006360	Molecular Function	GO:0004970	ionotropic glutamate receptor activity
AAEL006360	Molecular Function	GO:0004970	ionotropic glutamate receptor activity
AAEL006360	Molecular Function	GO:0015276	ligand-gated ion channel activity
AAEL006360	Molecular Function	GO:0015276	ligand-gated ion channel activity
AAEL006360	Cellular Component	GO:0016020	membrane
AAEL006360	Cellular Component	GO:0016020	membrane
AAEL006360	Cellular Component	GO:0016021	integral component of membrane
AAEL006360	Cellular Component	GO:0016021	integral component of membrane
AAEL006360	Biological Process	GO:0035235	ionotropic glutamate receptor signaling pathway
AAEL006377	Biological Process	GO:0034220	ion transmembrane transport
AAEL006432	Molecular Function	GO:0005515	protein binding
AAEL006432	Molecular Function	GO:0022857	transmembrane transporter activity
AAEL006432	Molecular Function	GO:0022857	transmembrane transporter activity
AAEL006432	Biological Process	GO:0055085	transmembrane transport
AAEL006432	Biological Process	GO:0055085	transmembrane transport
AAEL006432	Biological Process	GO:0008643	carbohydrate transport
AAEL006432	Cellular Component	GO:0016020	membrane
AAEL006432	Cellular Component	GO:0016020	membrane
AAEL006432	Cellular Component	GO:0016021	integral component of membrane
AAEL006454	Cellular Component	GO:0016021	integral component of membrane
AAEL006454	Molecular Function	GO:0005549	odorant binding
AAEL006467	Molecular Function	GO:0005549	odorant binding
AAEL006467	Molecular Function	GO:0008270	zinc ion binding
AAEL006467	Molecular Function	GO:0008270	zinc ion binding
AAEL006467	Molecular Function	GO:0016491	oxidoreductase activity
AAEL006467	Biological Process	GO:0006069	ethanol oxidation
AAEL006467	Biological Process	GO:0006069	ethanol oxidation
AAEL006467	Molecular Function	GO:0016491	oxidoreductase activity
AAEL006467	Biological Process	GO:0055114	obsolete oxidation-reduction process
AAEL006467	Biological Process	GO:0055114	obsolete oxidation-reduction process
AAEL006467	Molecular Function	GO:0046872	metal ion binding
AAEL006467	Molecular Function	GO:0051903	S-(hydroxymethyl)glutathione dehydrogenase activity
AAEL006479	Molecular Function	GO:0051903	S-(hydroxymethyl)glutathione dehydrogenase activity
AAEL006479	Cellular Component	GO:0016020	membrane
AAEL006479	Cellular Component	GO:0016021	integral component of membrane
AAEL006534	Cellular Component	GO:0016021	integral component of membrane
AAEL006534	Molecular Function	GO:0005509	calcium ion binding
AAEL006534	Cellular Component	GO:0016020	membrane
AAEL006534	Cellular Component	GO:0005886	plasma membrane
AAEL006534	Cellular Component	GO:0005886	plasma membrane
AAEL006534	Biological Process	GO:0007155	cell adhesion
AAEL006534	Biological Process	GO:0007155	cell adhesion
AAEL006534	Molecular Function	GO:0005509	calcium ion binding
AAEL006534	Cellular Component	GO:0016020	membrane
AAEL006534	Biological Process	GO:0007156	homophilic cell adhesion via plasma membrane adhesion molecules
AAEL006568	Biological Process	GO:0007156	homophilic cell adhesion via plasma membrane adhesion molecules
AAEL006568	Biological Process	GO:0006508	proteolysis
AAEL006568	Biological Process	GO:0006508	proteolysis
AAEL006568	Molecular Function	GO:0004252	serine-type endopeptidase activity
AAEL006585	Molecular Function	GO:0004252	serine-type endopeptidase activity
AAEL006585	Molecular Function	GO:0004252	serine-type endopeptidase activity
AAEL006585	Molecular Function	GO:0004252	serine-type endopeptidase activity
AAEL006585	Biological Process	GO:0006508	proteolysis
AAEL006635	Biological Process	GO:0006508	proteolysis
AAEL006635	Biological Process	GO:0006629	lipid metabolic process
AAEL006635	Molecular Function	GO:0102965	alcohol-forming fatty acyl-CoA reductase activity
AAEL006635	Molecular Function	GO:0080019	fatty-acyl-CoA reductase (alcohol-forming) activity
AAEL006635	Molecular Function	GO:0080019	fatty-acyl-CoA reductase (alcohol-forming) activity
AAEL006635	Biological Process	GO:0055114	obsolete oxidation-reduction process
AAEL006674	Molecular Function	GO:0016491	oxidoreductase activity
AAEL006674	Molecular Function	GO:0008236	serine-type peptidase activity
AAEL006674	Molecular Function	GO:0008233	peptidase activity
AAEL006674	Biological Process	GO:0006508	proteolysis
AAEL006674	Biological Process	GO:0006508	proteolysis
AAEL006674	Cellular Component	GO:0005576	extracellular region
AAEL006674	Molecular Function	GO:0004252	serine-type endopeptidase activity
AAEL006674	Molecular Function	GO:0016787	hydrolase activity
AAEL006749	Molecular Function	GO:0004252	serine-type endopeptidase activity
AAEL006749	Molecular Function	GO:0042302	structural constituent of cuticle
AAEL006886	Molecular Function	GO:0042302	structural constituent of cuticle
AAEL006886	Cellular Component	GO:0005634	nucleus
AAEL006886	Biological Process	GO:0051726	regulation of cell cycle
AAEL006886	Biological Process	GO:0051726	regulation of cell cycle
AAEL006961	Cellular Component	GO:0005634	nucleus
AAEL006961	Biological Process	GO:0006629	lipid metabolic process
AAEL006961	Cellular Component	GO:0005576	extracellular region
AAEL006961	Cellular Component	GO:0005576	extracellular region
AAEL006961	Biological Process	GO:0006629	lipid metabolic process
AAEL006961	Biological Process	GO:0006629	lipid metabolic process
AAEL006961	Molecular Function	GO:0052689	carboxylic ester hydrolase activity
AAEL006961	Molecular Function	GO:0052689	carboxylic ester hydrolase activity
AAEL006992	Molecular Function	GO:0052689	carboxylic ester hydrolase activity
AAEL006992	Molecular Function	GO:0005506	iron ion binding
AAEL006992	Molecular Function	GO:0004497	monooxygenase activity
AAEL006992	Molecular Function	GO:0004497	monooxygenase activity
AAEL006992	Molecular Function	GO:0005506	iron ion binding
AAEL006992	Cellular Component	GO:0016020	membrane
AAEL006992	Cellular Component	GO:0016021	integral component of membrane
AAEL006992	Cellular Component	GO:0016021	integral component of membrane
AAEL006992	Molecular Function	GO:0016491	oxidoreductase activity
AAEL006992	Molecular Function	GO:0016705	oxidoreductase activity, acting on paired donors, with incorporation or reduction of molecular oxygen
AAEL006992	Molecular Function	GO:0016705	oxidoreductase activity, acting on paired donors, with incorporation or reduction of molecular oxygen
AAEL006992	Molecular Function	GO:0020037	heme binding
AAEL006992	Molecular Function	GO:0020037	heme binding
AAEL006992	Molecular Function	GO:0046872	metal ion binding
AAEL006992	Biological Process	GO:0055114	obsolete oxidation-reduction process
AAEL006999	Biological Process	GO:0055114	obsolete oxidation-reduction process
AAEL007006	Molecular Function	GO:0005515	protein binding
AAEL007006	Biological Process	GO:0006508	proteolysis
AAEL007006	Biological Process	GO:0006508	proteolysis
AAEL007006	Molecular Function	GO:0004252	serine-type endopeptidase activity
AAEL007046	Molecular Function	GO:0004252	serine-type endopeptidase activity
AAEL007046	Cellular Component	GO:0016021	integral component of membrane
AAEL007046	Cellular Component	GO:0016020	membrane
AAEL007063	Cellular Component	GO:0016021	integral component of membrane
AAEL007063	Cellular Component	GO:0005576	extracellular region
AAEL007063	Molecular Function	GO:0052689	carboxylic ester hydrolase activity
AAEL007063	Molecular Function	GO:0008970	phospholipase A1 activity
AAEL007063	Biological Process	GO:0006629	lipid metabolic process
AAEL007063	Biological Process	GO:0006629	lipid metabolic process
AAEL007063	Molecular Function	GO:0008970	phospholipase A1 activity
AAEL007063	Molecular Function	GO:0052689	carboxylic ester hydrolase activity
AAEL007095	Cellular Component	GO:0005576	extracellular region
AAEL007095	Molecular Function	GO:0042302	structural constituent of cuticle
AAEL007135	Molecular Function	GO:0042302	structural constituent of cuticle
AAEL007135	Molecular Function	GO:0051920	peroxiredoxin activity
AAEL007135	Biological Process	GO:0045454	cell redox homeostasis
AAEL007135	Biological Process	GO:0045454	cell redox homeostasis
AAEL007135	Molecular Function	GO:0016491	oxidoreductase activity
AAEL007135	Molecular Function	GO:0016491	oxidoreductase activity
AAEL007135	Molecular Function	GO:0016209	antioxidant activity
AAEL007135	Cellular Component	GO:0005623	obsolete cell
AAEL007135	Cellular Component	GO:0005623	obsolete cell
AAEL007135	Molecular Function	GO:0004601	peroxidase activity
AAEL007135	Molecular Function	GO:0004601	peroxidase activity
AAEL007135	Biological Process	GO:0098869	cellular oxidant detoxification
AAEL007135	Biological Process	GO:0055114	obsolete oxidation-reduction process
AAEL007225	Molecular Function	GO:0051920	peroxiredoxin activity
AAEL007225	Molecular Function	GO:0003777	microtubule motor activity
AAEL007225	Molecular Function	GO:0003777	microtubule motor activity
AAEL007225	Molecular Function	GO:0005524	ATP binding
AAEL007225	Molecular Function	GO:0005524	ATP binding
AAEL007225	Biological Process	GO:0007018	microtubule-based movement
AAEL007225	Biological Process	GO:0007018	microtubule-based movement
AAEL007225	Cellular Component	GO:0030286	dynein complex
AAEL007226	Cellular Component	GO:0030286	dynein complex
AAEL007226	Biological Process	GO:0007160	cell-matrix adhesion
AAEL007226	Molecular Function	GO:0005509	calcium ion binding
AAEL007226	Molecular Function	GO:0005509	calcium ion binding
AAEL007296	Biological Process	GO:0007160	cell-matrix adhesion
AAEL007296	Biological Process	GO:0006629	lipid metabolic process
AAEL007296	Cellular Component	GO:0016020	membrane
AAEL007296	Cellular Component	GO:0016021	integral component of membrane
AAEL007296	Cellular Component	GO:0016021	integral component of membrane
AAEL007296	Molecular Function	GO:0016491	oxidoreductase activity
AAEL007296	Biological Process	GO:0055114	obsolete oxidation-reduction process
AAEL007296	Molecular Function	GO:0080019	fatty-acyl-CoA reductase (alcohol-forming) activity
AAEL007296	Molecular Function	GO:0080019	fatty-acyl-CoA reductase (alcohol-forming) activity
AAEL007296	Molecular Function	GO:0102965	alcohol-forming fatty acyl-CoA reductase activity
AAEL007296	Molecular Function	GO:0102965	alcohol-forming fatty acyl-CoA reductase activity
AAEL007342	Biological Process	GO:0006629	lipid metabolic process
AAEL007342	Cellular Component	GO:0016021	integral component of membrane
AAEL007342	Cellular Component	GO:0016021	integral component of membrane
AAEL007373	Cellular Component	GO:0016020	membrane
AAEL007373	Biological Process	GO:0015696	ammonium transport
AAEL007373	Cellular Component	GO:0016020	membrane
AAEL007373	Cellular Component	GO:0016020	membrane
AAEL007373	Biological Process	GO:0015696	ammonium transport
AAEL007373	Molecular Function	GO:0008519	ammonium transmembrane transporter activity
AAEL007373	Molecular Function	GO:0008519	ammonium transmembrane transporter activity
AAEL007373	Cellular Component	GO:0016021	integral component of membrane
AAEL007373	Biological Process	GO:0072488	ammonium transmembrane transport
AAEL007393	Biological Process	GO:0072488	ammonium transmembrane transport
AAEL007393	Biological Process	GO:0007186	G protein-coupled receptor signaling pathway
AAEL007393	Biological Process	GO:0007186	G protein-coupled receptor signaling pathway
AAEL007393	Cellular Component	GO:0016020	membrane
AAEL007393	Cellular Component	GO:0016021	integral component of membrane
AAEL007393	Biological Process	GO:0019236	response to pheromone
AAEL007393	Cellular Component	GO:0016021	integral component of membrane
AAEL007424	Biological Process	GO:0019236	response to pheromone
AAEL007424	Biological Process	GO:0017121	plasma membrane phospholipid scrambling
AAEL007424	Biological Process	GO:0017121	plasma membrane phospholipid scrambling
AAEL007424	Molecular Function	GO:0017128	phospholipid scramblase activity
AAEL007494	Molecular Function	GO:0017128	phospholipid scramblase activity
AAEL007494	Molecular Function	GO:0005509	calcium ion binding
AAEL007527	Molecular Function	GO:0005509	calcium ion binding
AAEL007527	Molecular Function	GO:0046872	metal ion binding
AAEL007543	Molecular Function	GO:0046872	metal ion binding
AAEL007543	Cellular Component	GO:0016021	integral component of membrane
AAEL007543	Cellular Component	GO:0016020	membrane
AAEL007598	Cellular Component	GO:0016021	integral component of membrane
AAEL007598	Molecular Function	GO:0003676	nucleic acid binding
AAEL007598	Molecular Function	GO:0003676	nucleic acid binding
AAEL007598	Molecular Function	GO:0003700	DNA-binding transcription factor activity
AAEL007598	Molecular Function	GO:0003700	DNA-binding transcription factor activity
AAEL007603	Biological Process	GO:0006355	regulation of transcription, DNA-templated
AAEL007603	Molecular Function	GO:0005549	odorant binding
AAEL007607	Molecular Function	GO:0005549	odorant binding
AAEL007607	Cellular Component	GO:0016020	membrane
AAEL007607	Cellular Component	GO:0016021	integral component of membrane
AAEL007619	Cellular Component	GO:0016021	integral component of membrane
AAEL007619	Cellular Component	GO:0016020	membrane
AAEL007619	Molecular Function	GO:0005515	protein binding
AAEL007619	Biological Process	GO:0007165	signal transduction
AAEL007619	Biological Process	GO:0007165	signal transduction
AAEL007626	Cellular Component	GO:0016021	integral component of membrane
AAEL007626	Biological Process	GO:0005975	carbohydrate metabolic process
AAEL007626	Biological Process	GO:0005975	carbohydrate metabolic process
AAEL007626	Molecular Function	GO:0004553	hydrolase activity, hydrolyzing O-glycosyl compounds
AAEL007626	Molecular Function	GO:0030246	carbohydrate binding
AAEL007653	Molecular Function	GO:0004553	hydrolase activity, hydrolyzing O-glycosyl compounds
AAEL007653	Molecular Function	GO:0050897	cobalt ion binding
AAEL007653	Molecular Function	GO:0016888	endodeoxyribonuclease activity, producing 5'-phosphomonoesters
AAEL007653	Molecular Function	GO:0016888	endodeoxyribonuclease activity, producing 5'-phosphomonoesters
AAEL007653	Molecular Function	GO:0016812	hydrolase activity, acting on carbon-nitrogen (but not peptide) bonds, in cyclic amides
AAEL007653	Molecular Function	GO:0016812	hydrolase activity, acting on carbon-nitrogen (but not peptide) bonds, in cyclic amides
AAEL007653	Molecular Function	GO:0016810	hydrolase activity, acting on carbon-nitrogen (but not peptide) bonds
AAEL007653	Molecular Function	GO:0016810	hydrolase activity, acting on carbon-nitrogen (but not peptide) bonds
AAEL007653	Molecular Function	GO:0016787	hydrolase activity
AAEL007653	Molecular Function	GO:0016787	hydrolase activity
AAEL007653	Molecular Function	GO:0008270	zinc ion binding
AAEL007653	Molecular Function	GO:0008270	zinc ion binding
AAEL007653	Biological Process	GO:0006259	DNA metabolic process
AAEL007653	Molecular Function	GO:0004038	allantoinase activity
AAEL007653	Molecular Function	GO:0004038	allantoinase activity
AAEL007653	Biological Process	GO:0000256	allantoin catabolic process
AAEL007653	Molecular Function	GO:0050897	cobalt ion binding
AAEL007730	Biological Process	GO:0000256	allantoin catabolic process
AAEL007830	Molecular Function	GO:0005515	protein binding
AAEL007830	Molecular Function	GO:0004497	monooxygenase activity
AAEL007830	Biological Process	GO:0055114	obsolete oxidation-reduction process
AAEL007830	Molecular Function	GO:0005506	iron ion binding
AAEL007830	Molecular Function	GO:0005506	iron ion binding
AAEL007830	Molecular Function	GO:0005506	iron ion binding
AAEL007830	Molecular Function	GO:0016491	oxidoreductase activity
AAEL007830	Molecular Function	GO:0016705	oxidoreductase activity, acting on paired donors, with incorporation or reduction of molecular oxygen
AAEL007830	Molecular Function	GO:0016705	oxidoreductase activity, acting on paired donors, with incorporation or reduction of molecular oxygen
AAEL007830	Molecular Function	GO:0016705	oxidoreductase activity, acting on paired donors, with incorporation or reduction of molecular oxygen
AAEL007830	Molecular Function	GO:0020037	heme binding
AAEL007830	Molecular Function	GO:0020037	heme binding
AAEL007830	Molecular Function	GO:0020037	heme binding
AAEL007830	Molecular Function	GO:0046872	metal ion binding
AAEL007830	Biological Process	GO:0055114	obsolete oxidation-reduction process
AAEL007913	Molecular Function	GO:0004497	monooxygenase activity
AAEL007913	Molecular Function	GO:0008146	sulfotransferase activity
AAEL007954	Molecular Function	GO:0008146	sulfotransferase activity
AAEL008003	Molecular Function	GO:0005515	protein binding
AAEL008003	Molecular Function	GO:0004252	serine-type endopeptidase activity
AAEL008003	Molecular Function	GO:0004252	serine-type endopeptidase activity
AAEL008003	Biological Process	GO:0006508	proteolysis
AAEL008003	Biological Process	GO:0006508	proteolysis
AAEL008003	Molecular Function	GO:0008233	peptidase activity
AAEL008003	Molecular Function	GO:0008236	serine-type peptidase activity
AAEL008012	Molecular Function	GO:0016787	hydrolase activity
AAEL008012	Molecular Function	GO:0005549	odorant binding
AAEL008013	Molecular Function	GO:0005549	odorant binding
AAEL008013	Molecular Function	GO:0005549	odorant binding
AAEL008125	Molecular Function	GO:0005549	odorant binding
AAEL008125	Biological Process	GO:0006629	lipid metabolic process
AAEL008125	Molecular Function	GO:0102965	alcohol-forming fatty acyl-CoA reductase activity
AAEL008125	Cellular Component	GO:0016020	membrane
AAEL008125	Cellular Component	GO:0016021	integral component of membrane
AAEL008125	Cellular Component	GO:0016021	integral component of membrane
AAEL008125	Biological Process	GO:0006629	lipid metabolic process
AAEL008125	Molecular Function	GO:0102965	alcohol-forming fatty acyl-CoA reductase activity
AAEL008125	Molecular Function	GO:0080019	fatty-acyl-CoA reductase (alcohol-forming) activity
AAEL008125	Molecular Function	GO:0080019	fatty-acyl-CoA reductase (alcohol-forming) activity
AAEL008125	Biological Process	GO:0055114	obsolete oxidation-reduction process
AAEL008164	Molecular Function	GO:0016491	oxidoreductase activity
AAEL008164	Cellular Component	GO:1990904	ribonucleoprotein complex
AAEL008164	Cellular Component	GO:1990904	ribonucleoprotein complex
AAEL008164	Molecular Function	GO:0003723	RNA binding
AAEL008164	Molecular Function	GO:0003723	RNA binding
AAEL008164	Molecular Function	GO:0003676	nucleic acid binding
AAEL008219	Molecular Function	GO:0003676	nucleic acid binding
AAEL008219	Molecular Function	GO:0102336	3-oxo-arachidoyl-CoA synthase activity
AAEL008219	Cellular Component	GO:0016021	integral component of membrane
AAEL008219	Cellular Component	GO:0016020	membrane
AAEL008219	Molecular Function	GO:0102756	very-long-chain 3-ketoacyl-CoA synthase activity
AAEL008219	Molecular Function	GO:0102756	very-long-chain 3-ketoacyl-CoA synthase activity
AAEL008219	Molecular Function	GO:0102338	3-oxo-lignoceronyl-CoA synthase activity
AAEL008219	Molecular Function	GO:0102338	3-oxo-lignoceronyl-CoA synthase activity
AAEL008219	Molecular Function	GO:0102337	3-oxo-cerotoyl-CoA synthase activity
AAEL008219	Molecular Function	GO:0102337	3-oxo-cerotoyl-CoA synthase activity
AAEL008219	Cellular Component	GO:0016021	integral component of membrane
AAEL008219	Molecular Function	GO:0102336	3-oxo-arachidoyl-CoA synthase activity
AAEL008219	Molecular Function	GO:0016740	transferase activity
AAEL008219	Biological Process	GO:0006629	lipid metabolic process
AAEL008219	Biological Process	GO:0006631	fatty acid metabolic process
AAEL008219	Biological Process	GO:0006633	fatty acid biosynthetic process
AAEL008227	Biological Process	GO:0006633	fatty acid biosynthetic process
AAEL008227	Cellular Component	GO:0016020	membrane
AAEL008227	Cellular Component	GO:0016021	integral component of membrane
AAEL008260	Cellular Component	GO:0016021	integral component of membrane
AAEL008260	Molecular Function	GO:0043565	sequence-specific DNA binding
AAEL008260	Molecular Function	GO:0043565	sequence-specific DNA binding
AAEL008260	Molecular Function	GO:0043565	sequence-specific DNA binding
AAEL008260	Biological Process	GO:0006355	regulation of transcription, DNA-templated
AAEL008260	Biological Process	GO:0006355	regulation of transcription, DNA-templated
AAEL008260	Biological Process	GO:0006355	regulation of transcription, DNA-templated
AAEL008260	Cellular Component	GO:0005634	nucleus
AAEL008260	Cellular Component	GO:0005634	nucleus
AAEL008260	Molecular Function	GO:0003677	DNA binding
AAEL008267	Molecular Function	GO:0003677	DNA binding
AAEL008267	Molecular Function	GO:0004930	G protein-coupled receptor activity
AAEL008267	Molecular Function	GO:0004930	G protein-coupled receptor activity
AAEL008267	Molecular Function	GO:0004930	G protein-coupled receptor activity
AAEL008267	Biological Process	GO:0007186	G protein-coupled receptor signaling pathway
AAEL008267	Biological Process	GO:0007186	G protein-coupled receptor signaling pathway
AAEL008267	Cellular Component	GO:0016020	membrane
AAEL008267	Cellular Component	GO:0016021	integral component of membrane
AAEL008267	Cellular Component	GO:0016021	integral component of membrane
AAEL008285	Cellular Component	GO:0016021	integral component of membrane
AAEL008285	Molecular Function	GO:0042302	structural constituent of cuticle
AAEL008289	Molecular Function	GO:0042302	structural constituent of cuticle
AAEL008289	Molecular Function	GO:0042302	structural constituent of cuticle
AAEL008365	Molecular Function	GO:0042302	structural constituent of cuticle
AAEL008365	Cellular Component	GO:0016020	membrane
AAEL008365	Molecular Function	GO:0005515	protein binding
AAEL008365	Cellular Component	GO:0016021	integral component of membrane
AAEL008368	Cellular Component	GO:0016021	integral component of membrane
AAEL008368	Cellular Component	GO:0005886	plasma membrane
AAEL008368	Cellular Component	GO:0005886	plasma membrane
AAEL008368	Biological Process	GO:0007165	signal transduction
AAEL008368	Biological Process	GO:0007165	signal transduction
AAEL008368	Biological Process	GO:0007608	sensory perception of smell
AAEL008368	Biological Process	GO:0007608	sensory perception of smell
AAEL008368	Molecular Function	GO:0005549	odorant binding
AAEL008368	Molecular Function	GO:0005549	odorant binding
AAEL008368	Molecular Function	GO:0004984	olfactory receptor activity
AAEL008368	Molecular Function	GO:0004984	olfactory receptor activity
AAEL008368	Cellular Component	GO:0016020	membrane
AAEL008368	Biological Process	GO:0050911	detection of chemical stimulus involved in sensory perception of smell
AAEL008368	Biological Process	GO:0050896	response to stimulus
AAEL008368	Cellular Component	GO:0016021	integral component of membrane
AAEL008368	Cellular Component	GO:0016021	integral component of membrane
AAEL008397	Cellular Component	GO:0016020	membrane
AAEL008397	Molecular Function	GO:0004601	peroxidase activity
AAEL008397	Molecular Function	GO:0004602	glutathione peroxidase activity
AAEL008397	Molecular Function	GO:0004602	glutathione peroxidase activity
AAEL008397	Biological Process	GO:0055114	obsolete oxidation-reduction process
AAEL008397	Biological Process	GO:0098869	cellular oxidant detoxification
AAEL008397	Molecular Function	GO:0016491	oxidoreductase activity
AAEL008397	Biological Process	GO:0006979	response to oxidative stress
AAEL008397	Biological Process	GO:0006979	response to oxidative stress
AAEL008452	Biological Process	GO:0055114	obsolete oxidation-reduction process
AAEL008452	Molecular Function	GO:0103025	alpha-amylase activity (releasing maltohexaose)
AAEL008452	Biological Process	GO:0008152	metabolic process
AAEL008452	Biological Process	GO:0005975	carbohydrate metabolic process
AAEL008452	Biological Process	GO:0005975	carbohydrate metabolic process
AAEL008452	Molecular Function	GO:0004556	alpha-amylase activity
AAEL008452	Molecular Function	GO:0004556	alpha-amylase activity
AAEL008452	Molecular Function	GO:0003824	catalytic activity
AAEL008452	Molecular Function	GO:0003824	catalytic activity
AAEL008452	Molecular Function	GO:0016798	hydrolase activity, acting on glycosyl bonds
AAEL008452	Molecular Function	GO:0043169	cation binding
AAEL008452	Molecular Function	GO:0043169	cation binding
AAEL008452	Molecular Function	GO:0016787	hydrolase activity
AAEL008467	Molecular Function	GO:0103025	alpha-amylase activity (releasing maltohexaose)
AAEL008467	Biological Process	GO:0008652	cellular amino acid biosynthetic process
AAEL008467	Molecular Function	GO:0016829	lyase activity
AAEL008467	Biological Process	GO:0019343	cysteine biosynthetic process via cystathionine
AAEL008467	Biological Process	GO:0019343	cysteine biosynthetic process via cystathionine
AAEL008467	Biological Process	GO:0019344	cysteine biosynthetic process
AAEL008467	Molecular Function	GO:0004122	cystathionine beta-synthase activity
AAEL008467	Cellular Component	GO:0005737	cytoplasm
AAEL008467	Cellular Component	GO:0005737	cytoplasm
AAEL008467	Biological Process	GO:0006535	cysteine biosynthetic process from serine
AAEL008467	Biological Process	GO:0006535	cysteine biosynthetic process from serine
AAEL008468	Molecular Function	GO:0004122	cystathionine beta-synthase activity
AAEL008468	Biological Process	GO:0019344	cysteine biosynthetic process
AAEL008468	Biological Process	GO:0019343	cysteine biosynthetic process via cystathionine
AAEL008468	Biological Process	GO:0019343	cysteine biosynthetic process via cystathionine
AAEL008468	Molecular Function	GO:0016829	lyase activity
AAEL008468	Biological Process	GO:0006535	cysteine biosynthetic process from serine
AAEL008468	Biological Process	GO:0006535	cysteine biosynthetic process from serine
AAEL008468	Biological Process	GO:0008652	cellular amino acid biosynthetic process
AAEL008468	Cellular Component	GO:0005737	cytoplasm
AAEL008468	Cellular Component	GO:0005737	cytoplasm
AAEL008468	Molecular Function	GO:0004122	cystathionine beta-synthase activity
AAEL008489	Molecular Function	GO:0004122	cystathionine beta-synthase activity
AAEL008489	Molecular Function	GO:0005509	calcium ion binding
AAEL008489	Molecular Function	GO:0005509	calcium ion binding
AAEL008495	Molecular Function	GO:0005509	calcium ion binding
AAEL008495	Cellular Component	GO:0005856	cytoskeleton
AAEL008496	Cellular Component	GO:0005856	cytoskeleton
AAEL008496	Molecular Function	GO:0018025	calmodulin-lysine N-methyltransferase activity
AAEL008496	Molecular Function	GO:0018025	calmodulin-lysine N-methyltransferase activity
AAEL008496	Cellular Component	GO:0005737	cytoplasm
AAEL008496	Cellular Component	GO:0005737	cytoplasm
AAEL008517	Biological Process	GO:0018022	peptidyl-lysine methylation
AAEL008517	Molecular Function	GO:0000166	nucleotide binding
AAEL008517	Molecular Function	GO:0003746	translation elongation factor activity
AAEL008517	Molecular Function	GO:0003746	translation elongation factor activity
AAEL008517	Molecular Function	GO:0003924	GTPase activity
AAEL008517	Molecular Function	GO:0003924	GTPase activity
AAEL008517	Molecular Function	GO:0005525	GTP binding
AAEL008517	Molecular Function	GO:0005525	GTP binding
AAEL008517	Biological Process	GO:0006414	translational elongation
AAEL008620	Biological Process	GO:0006414	translational elongation
AAEL008620	Molecular Function	GO:0005549	odorant binding
AAEL008622	Molecular Function	GO:0005549	odorant binding
AAEL008622	Molecular Function	GO:0004672	protein kinase activity
AAEL008622	Molecular Function	GO:0004707	MAP kinase activity
AAEL008622	Molecular Function	GO:0004707	MAP kinase activity
AAEL008622	Molecular Function	GO:0005524	ATP binding
AAEL008622	Molecular Function	GO:0005524	ATP binding
AAEL008622	Molecular Function	GO:0004672	protein kinase activity
AAEL008622	Biological Process	GO:0000165	MAPK cascade
AAEL008622	Biological Process	GO:0006468	protein phosphorylation
AAEL008625	Biological Process	GO:0006468	protein phosphorylation
AAEL008625	Molecular Function	GO:0000166	nucleotide binding
AAEL008625	Molecular Function	GO:0005524	ATP binding
AAEL008625	Molecular Function	GO:0005524	ATP binding
AAEL008625	Cellular Component	GO:0016020	membrane
AAEL008625	Molecular Function	GO:0016887	ATP hydrolysis activity
AAEL008625	Cellular Component	GO:0016021	integral component of membrane
AAEL008625	Cellular Component	GO:0016021	integral component of membrane
AAEL008625	Molecular Function	GO:0016887	ATP hydrolysis activity
AAEL008701	Cellular Component	GO:0016020	membrane
AAEL008701	Molecular Function	GO:0005506	iron ion binding
AAEL008701	Molecular Function	GO:0005506	iron ion binding
AAEL008701	Cellular Component	GO:0005737	cytoplasm
AAEL008701	Cellular Component	GO:0005737	cytoplasm
AAEL008701	Biological Process	GO:0019310	inositol catabolic process
AAEL008701	Biological Process	GO:0019310	inositol catabolic process
AAEL008701	Molecular Function	GO:0050113	inositol oxygenase activity
AAEL008701	Biological Process	GO:0055114	obsolete oxidation-reduction process
AAEL008701	Biological Process	GO:0055114	obsolete oxidation-reduction process
AAEL008702	Molecular Function	GO:0050113	inositol oxygenase activity
AAEL008702	Molecular Function	GO:0008236	serine-type peptidase activity
AAEL008702	Biological Process	GO:0006508	proteolysis
AAEL008702	Biological Process	GO:0006508	proteolysis
AAEL008805	Molecular Function	GO:0008236	serine-type peptidase activity
AAEL008805	Cellular Component	GO:0005576	extracellular region
AAEL008805	Cellular Component	GO:0005576	extracellular region
AAEL008805	Biological Process	GO:0006869	lipid transport
AAEL008805	Biological Process	GO:0006869	lipid transport
AAEL008805	Molecular Function	GO:0008289	lipid binding
AAEL008815	Molecular Function	GO:0008289	lipid binding
AAEL008815	Molecular Function	GO:0102965	alcohol-forming fatty acyl-CoA reductase activity
AAEL008815	Molecular Function	GO:0080019	fatty-acyl-CoA reductase (alcohol-forming) activity
AAEL008815	Molecular Function	GO:0080019	fatty-acyl-CoA reductase (alcohol-forming) activity
AAEL008815	Biological Process	GO:0055114	obsolete oxidation-reduction process
AAEL008815	Molecular Function	GO:0016491	oxidoreductase activity
AAEL008815	Cellular Component	GO:0016021	integral component of membrane
AAEL008815	Cellular Component	GO:0016020	membrane
AAEL008857	Biological Process	GO:0006629	lipid metabolic process
AAEL008857	Molecular Function	GO:0016787	hydrolase activity
AAEL008857	Molecular Function	GO:0016787	hydrolase activity
AAEL008857	Molecular Function	GO:0003676	nucleic acid binding
AAEL008857	Molecular Function	GO:0003676	nucleic acid binding
AAEL008857	Molecular Function	GO:0046872	metal ion binding
AAEL008858	Molecular Function	GO:0046872	metal ion binding
AAEL008858	Molecular Function	GO:0046872	metal ion binding
AAEL008858	Molecular Function	GO:0046872	metal ion binding
AAEL008858	Molecular Function	GO:0016787	hydrolase activity
AAEL008858	Molecular Function	GO:0016787	hydrolase activity
AAEL008858	Molecular Function	GO:0003676	nucleic acid binding
AAEL008889	Molecular Function	GO:0003676	nucleic acid binding
AAEL008889	Cellular Component	GO:0016021	integral component of membrane
AAEL008889	Cellular Component	GO:0016020	membrane
AAEL008889	Molecular Function	GO:0016491	oxidoreductase activity
AAEL008889	Molecular Function	GO:0016705	oxidoreductase activity, acting on paired donors, with incorporation or reduction of molecular oxygen
AAEL008889	Molecular Function	GO:0016705	oxidoreductase activity, acting on paired donors, with incorporation or reduction of molecular oxygen
AAEL008889	Molecular Function	GO:0020037	heme binding
AAEL008889	Molecular Function	GO:0020037	heme binding
AAEL008889	Molecular Function	GO:0046872	metal ion binding
AAEL008889	Biological Process	GO:0055114	obsolete oxidation-reduction process
AAEL008889	Biological Process	GO:0055114	obsolete oxidation-reduction process
AAEL008889	Molecular Function	GO:0005506	iron ion binding
AAEL008889	Molecular Function	GO:0005506	iron ion binding
AAEL008889	Molecular Function	GO:0004497	monooxygenase activity
AAEL008889	Molecular Function	GO:0004497	monooxygenase activity
AAEL009109	Cellular Component	GO:0016021	integral component of membrane
AAEL009109	Molecular Function	GO:0051082	unfolded protein binding
AAEL009109	Molecular Function	GO:0003714	transcription corepressor activity
AAEL009109	Molecular Function	GO:0051082	unfolded protein binding
AAEL009109	Cellular Component	GO:0016272	prefoldin complex
AAEL009109	Biological Process	GO:0000122	negative regulation of transcription by RNA polymerase II
AAEL009109	Biological Process	GO:0006457	protein folding
AAEL009109	Biological Process	GO:0006457	protein folding
AAEL009109	Molecular Function	GO:0003714	transcription corepressor activity
AAEL009109	Biological Process	GO:0000122	negative regulation of transcription by RNA polymerase II
AAEL009121	Cellular Component	GO:0016272	prefoldin complex
AAEL009121	Molecular Function	GO:0004497	monooxygenase activity
AAEL009121	Molecular Function	GO:0004497	monooxygenase activity
AAEL009121	Molecular Function	GO:0005506	iron ion binding
AAEL009121	Molecular Function	GO:0005506	iron ion binding
AAEL009121	Molecular Function	GO:0016491	oxidoreductase activity
AAEL009121	Molecular Function	GO:0016705	oxidoreductase activity, acting on paired donors, with incorporation or reduction of molecular oxygen
AAEL009121	Molecular Function	GO:0016705	oxidoreductase activity, acting on paired donors, with incorporation or reduction of molecular oxygen
AAEL009121	Molecular Function	GO:0020037	heme binding
AAEL009121	Molecular Function	GO:0020037	heme binding
AAEL009121	Molecular Function	GO:0046872	metal ion binding
AAEL009121	Biological Process	GO:0055114	obsolete oxidation-reduction process
AAEL009124	Biological Process	GO:0055114	obsolete oxidation-reduction process
AAEL009124	Biological Process	GO:0055114	obsolete oxidation-reduction process
AAEL009124	Biological Process	GO:0055114	obsolete oxidation-reduction process
AAEL009124	Molecular Function	GO:0046872	metal ion binding
AAEL009124	Molecular Function	GO:0020037	heme binding
AAEL009124	Molecular Function	GO:0020037	heme binding
AAEL009124	Molecular Function	GO:0016705	oxidoreductase activity, acting on paired donors, with incorporation or reduction of molecular oxygen
AAEL009124	Molecular Function	GO:0016705	oxidoreductase activity, acting on paired donors, with incorporation or reduction of molecular oxygen
AAEL009124	Molecular Function	GO:0016491	oxidoreductase activity
AAEL009124	Molecular Function	GO:0005506	iron ion binding
AAEL009124	Molecular Function	GO:0005506	iron ion binding
AAEL009124	Molecular Function	GO:0004497	monooxygenase activity
AAEL009127	Molecular Function	GO:0004497	monooxygenase activity
AAEL009127	Molecular Function	GO:0016491	oxidoreductase activity
AAEL009127	Molecular Function	GO:0016705	oxidoreductase activity, acting on paired donors, with incorporation or reduction of molecular oxygen
AAEL009127	Molecular Function	GO:0016705	oxidoreductase activity, acting on paired donors, with incorporation or reduction of molecular oxygen
AAEL009127	Molecular Function	GO:0020037	heme binding
AAEL009127	Molecular Function	GO:0020037	heme binding
AAEL009127	Molecular Function	GO:0005506	iron ion binding
AAEL009127	Biological Process	GO:0055114	obsolete oxidation-reduction process
AAEL009127	Biological Process	GO:0055114	obsolete oxidation-reduction process
AAEL009127	Molecular Function	GO:0004497	monooxygenase activity
AAEL009127	Molecular Function	GO:0004497	monooxygenase activity
AAEL009127	Molecular Function	GO:0005506	iron ion binding
AAEL009130	Molecular Function	GO:0046872	metal ion binding
AAEL009130	Molecular Function	GO:0016491	oxidoreductase activity
AAEL009130	Molecular Function	GO:0005506	iron ion binding
AAEL009130	Molecular Function	GO:0020037	heme binding
AAEL009130	Molecular Function	GO:0020037	heme binding
AAEL009130	Molecular Function	GO:0016705	oxidoreductase activity, acting on paired donors, with incorporation or reduction of molecular oxygen
AAEL009130	Biological Process	GO:0055114	obsolete oxidation-reduction process
AAEL009130	Molecular Function	GO:0046872	metal ion binding
AAEL009130	Biological Process	GO:0055114	obsolete oxidation-reduction process
AAEL009130	Molecular Function	GO:0004497	monooxygenase activity
AAEL009130	Molecular Function	GO:0016705	oxidoreductase activity, acting on paired donors, with incorporation or reduction of molecular oxygen
AAEL009130	Molecular Function	GO:0005506	iron ion binding
AAEL009199	Molecular Function	GO:0004497	monooxygenase activity
AAEL009199	Biological Process	GO:0016266	O-glycan processing
AAEL009199	Molecular Function	GO:0016757	glycosyltransferase activity
AAEL009199	Molecular Function	GO:0016757	glycosyltransferase activity
AAEL009199	Cellular Component	GO:0016020	membrane
AAEL009199	Cellular Component	GO:0016020	membrane
AAEL009199	Cellular Component	GO:0016021	integral component of membrane
AAEL009199	Molecular Function	GO:0016263	glycoprotein-N-acetylgalactosamine 3-beta-galactosyltransferase activity
AAEL009199	Molecular Function	GO:0016263	glycoprotein-N-acetylgalactosamine 3-beta-galactosyltransferase activity
AAEL009211	Biological Process	GO:0016266	O-glycan processing
AAEL009211	Molecular Function	GO:0005515	protein binding
AAEL009211	Cellular Component	GO:0034464	BBSome
AAEL009211	Cellular Component	GO:0034464	BBSome
AAEL009211	Biological Process	GO:1905515	non-motile cilium assembly
AAEL009214	Biological Process	GO:1905515	non-motile cilium assembly
AAEL009214	Molecular Function	GO:0000062	fatty-acyl-CoA binding
AAEL009359	Molecular Function	GO:0000062	fatty-acyl-CoA binding
AAEL009359	Molecular Function	GO:0005515	protein binding
AAEL009359	Cellular Component	GO:0016021	integral component of membrane
AAEL009359	Cellular Component	GO:0016021	integral component of membrane
AAEL009449	Cellular Component	GO:0016020	membrane
AAEL009449	Molecular Function	GO:0005549	odorant binding
AAEL009463	Molecular Function	GO:0005549	odorant binding
AAEL009463	Biological Process	GO:0016192	vesicle-mediated transport
AAEL009463	Cellular Component	GO:0016021	integral component of membrane
AAEL009463	Cellular Component	GO:0016020	membrane
AAEL009463	Cellular Component	GO:0016020	membrane
AAEL009479	Biological Process	GO:0016192	vesicle-mediated transport
AAEL009479	Cellular Component	GO:0016020	membrane
AAEL009481	Cellular Component	GO:0016021	integral component of membrane
AAEL009481	Cellular Component	GO:0016021	integral component of membrane
AAEL009481	Cellular Component	GO:0016021	integral component of membrane
AAEL009513	Cellular Component	GO:0016020	membrane
AAEL009513	Cellular Component	GO:0016020	membrane
AAEL009513	Cellular Component	GO:0016021	integral component of membrane
AAEL009513	Cellular Component	GO:0016021	integral component of membrane
AAEL009513	Molecular Function	GO:0022857	transmembrane transporter activity
AAEL009513	Molecular Function	GO:0022857	transmembrane transporter activity
AAEL009513	Biological Process	GO:0055085	transmembrane transport
AAEL009561	Biological Process	GO:0055085	transmembrane transport
AAEL009561	Cellular Component	GO:0016020	membrane
AAEL009561	Cellular Component	GO:0016021	integral component of membrane
AAEL009561	Cellular Component	GO:0016021	integral component of membrane
AAEL009561	Molecular Function	GO:0031409	pigment binding
AAEL009580	Molecular Function	GO:0031409	pigment binding
AAEL009580	Cellular Component	GO:0005576	extracellular region
AAEL009580	Molecular Function	GO:0008061	chitin binding
AAEL009580	Molecular Function	GO:0008061	chitin binding
AAEL009580	Molecular Function	GO:0008061	chitin binding
AAEL009580	Biological Process	GO:0006030	chitin metabolic process
AAEL009580	Cellular Component	GO:0005576	extracellular region
AAEL009585	Cellular Component	GO:0005576	extracellular region
AAEL009585	Molecular Function	GO:0008061	chitin binding
AAEL009585	Molecular Function	GO:0008061	chitin binding
AAEL009585	Biological Process	GO:0006030	chitin metabolic process
AAEL009585	Cellular Component	GO:0005576	extracellular region
AAEL009585	Cellular Component	GO:0005576	extracellular region
AAEL009585	Cellular Component	GO:0005576	extracellular region
AAEL009629	Molecular Function	GO:0008061	chitin binding
AAEL009629	Molecular Function	GO:0004521	endoribonuclease activity
AAEL009629	Molecular Function	GO:0004521	endoribonuclease activity
AAEL009669	Biological Process	GO:0090502	RNA phosphodiester bond hydrolysis, endonucleolytic
AAEL009669	Cellular Component	GO:0016020	membrane
AAEL009669	Cellular Component	GO:0016021	integral component of membrane
AAEL009751	Cellular Component	GO:0016021	integral component of membrane
AAEL009813	Molecular Function	GO:0005515	protein binding
AAEL009813	Molecular Function	GO:0004970	ionotropic glutamate receptor activity
AAEL009813	Cellular Component	GO:0045211	postsynaptic membrane
AAEL009813	Molecular Function	GO:0005216	ion channel activity
AAEL009813	Molecular Function	GO:0005216	ion channel activity
AAEL009813	Cellular Component	GO:0005886	plasma membrane
AAEL009813	Biological Process	GO:0006811	ion transport
AAEL009813	Biological Process	GO:0006811	ion transport
AAEL009813	Molecular Function	GO:0015276	ligand-gated ion channel activity
AAEL009813	Molecular Function	GO:0015276	ligand-gated ion channel activity
AAEL009813	Cellular Component	GO:0016020	membrane
AAEL009813	Cellular Component	GO:0016020	membrane
AAEL009813	Cellular Component	GO:0016021	integral component of membrane
AAEL009813	Cellular Component	GO:0030054	cell junction
AAEL009813	Biological Process	GO:0034220	ion transmembrane transport
AAEL009813	Molecular Function	GO:0004970	ionotropic glutamate receptor activity
AAEL009813	Cellular Component	GO:0045202	synapse
AAEL009813	Molecular Function	GO:0038023	signaling receptor activity
AAEL009813	Molecular Function	GO:0038023	signaling receptor activity
AAEL009869	Biological Process	GO:0035235	ionotropic glutamate receptor signaling pathway
AAEL009869	Molecular Function	GO:0005509	calcium ion binding
AAEL009869	Molecular Function	GO:0005509	calcium ion binding
AAEL009869	Cellular Component	GO:0016021	integral component of membrane
AAEL009869	Cellular Component	GO:0016021	integral component of membrane
AAEL009869	Molecular Function	GO:0005509	calcium ion binding
AAEL009869	Cellular Component	GO:0016020	membrane
AAEL009899	Molecular Function	GO:0005515	protein binding
AAEL009899	Cellular Component	GO:0016021	integral component of membrane
AAEL009899	Cellular Component	GO:0016020	membrane
AAEL009938	Cellular Component	GO:0016021	integral component of membrane
AAEL009938	Molecular Function	GO:0008080	N-acetyltransferase activity
AAEL009938	Molecular Function	GO:0016747	acyltransferase activity, transferring groups other than amino-acyl groups
AAEL009938	Molecular Function	GO:0016747	acyltransferase activity, transferring groups other than amino-acyl groups
AAEL010067	Molecular Function	GO:0008080	N-acetyltransferase activity
AAEL010067	Cellular Component	GO:0016020	membrane
AAEL010067	Cellular Component	GO:0016021	integral component of membrane
AAEL010074	Cellular Component	GO:0016021	integral component of membrane
AAEL010074	Molecular Function	GO:0046872	metal ion binding
AAEL010075	Molecular Function	GO:0046872	metal ion binding
AAEL010075	Molecular Function	GO:0016491	oxidoreductase activity
AAEL010075	Molecular Function	GO:0016491	oxidoreductase activity
AAEL010125	Biological Process	GO:0055114	obsolete oxidation-reduction process
AAEL010132	Molecular Function	GO:0005515	protein binding
AAEL010137	Molecular Function	GO:0005515	protein binding
AAEL010137	Molecular Function	GO:0016491	oxidoreductase activity
AAEL010137	Biological Process	GO:0055114	obsolete oxidation-reduction process
AAEL010206	Molecular Function	GO:0016491	oxidoreductase activity
AAEL010206	Molecular Function	GO:0004856	xylulokinase activity
AAEL010206	Biological Process	GO:0046835	carbohydrate phosphorylation
AAEL010206	Biological Process	GO:0042732	D-xylose metabolic process
AAEL010206	Biological Process	GO:0042732	D-xylose metabolic process
AAEL010206	Biological Process	GO:0005975	carbohydrate metabolic process
AAEL010206	Molecular Function	GO:0016773	phosphotransferase activity, alcohol group as acceptor
AAEL010206	Molecular Function	GO:0004856	xylulokinase activity
AAEL010206	Biological Process	GO:0005975	carbohydrate metabolic process
AAEL010219	Molecular Function	GO:0016773	phosphotransferase activity, alcohol group as acceptor
AAEL010219	Cellular Component	GO:0016020	membrane
AAEL010219	Biological Process	GO:0055085	transmembrane transport
AAEL010219	Cellular Component	GO:0016021	integral component of membrane
AAEL010219	Molecular Function	GO:0022857	transmembrane transporter activity
AAEL010219	Cellular Component	GO:0016021	integral component of membrane
AAEL010219	Biological Process	GO:0055085	transmembrane transport
AAEL010224	Molecular Function	GO:0022857	transmembrane transporter activity
AAEL010224	Molecular Function	GO:0046872	metal ion binding
AAEL010224	Molecular Function	GO:0043565	sequence-specific DNA binding
AAEL010224	Molecular Function	GO:0043565	sequence-specific DNA binding
AAEL010224	Molecular Function	GO:0008270	zinc ion binding
AAEL010224	Molecular Function	GO:0043565	sequence-specific DNA binding
AAEL010224	Molecular Function	GO:0008270	zinc ion binding
AAEL010224	Molecular Function	GO:0008270	zinc ion binding
AAEL010224	Biological Process	GO:0006355	regulation of transcription, DNA-templated
AAEL010224	Biological Process	GO:0006355	regulation of transcription, DNA-templated
AAEL010224	Cellular Component	GO:0005634	nucleus
AAEL010224	Cellular Component	GO:0005634	nucleus
AAEL010224	Molecular Function	GO:0003700	DNA-binding transcription factor activity
AAEL010224	Molecular Function	GO:0003700	DNA-binding transcription factor activity
AAEL010270	Molecular Function	GO:0003700	DNA-binding transcription factor activity
AAEL010270	Molecular Function	GO:0004252	serine-type endopeptidase activity
AAEL010270	Molecular Function	GO:0004252	serine-type endopeptidase activity
AAEL010270	Molecular Function	GO:0016787	hydrolase activity
AAEL010270	Molecular Function	GO:0008236	serine-type peptidase activity
AAEL010270	Molecular Function	GO:0008233	peptidase activity
AAEL010270	Biological Process	GO:0006508	proteolysis
AAEL010276	Biological Process	GO:0006508	proteolysis
AAEL010276	Molecular Function	GO:0004047	aminomethyltransferase activity
AAEL010276	Molecular Function	GO:0004047	aminomethyltransferase activity
AAEL010276	Molecular Function	GO:0005515	protein binding
AAEL010276	Cellular Component	GO:0005739	mitochondrion
AAEL010276	Cellular Component	GO:0005739	mitochondrion
AAEL010276	Biological Process	GO:0006546	glycine catabolic process
AAEL010276	Biological Process	GO:0006546	glycine catabolic process
AAEL010276	Molecular Function	GO:0016740	transferase activity
AAEL010276	Molecular Function	GO:0008483	transaminase activity
AAEL010366	Molecular Function	GO:0008483	transaminase activity
AAEL010366	Molecular Function	GO:0015020	glucuronosyltransferase activity
AAEL010366	Molecular Function	GO:0016758	hexosyltransferase activity
AAEL010366	Molecular Function	GO:0016757	glycosyltransferase activity
AAEL010366	Molecular Function	GO:0016740	transferase activity
AAEL010366	Cellular Component	GO:0016021	integral component of membrane
AAEL010366	Cellular Component	GO:0016021	integral component of membrane
AAEL010366	Cellular Component	GO:0016020	membrane
AAEL010366	Molecular Function	GO:0015020	glucuronosyltransferase activity
AAEL010369	Molecular Function	GO:0016758	hexosyltransferase activity
AAEL010369	Molecular Function	GO:0016788	hydrolase activity, acting on ester bonds
AAEL010369	Molecular Function	GO:0016788	hydrolase activity, acting on ester bonds
AAEL010369	Molecular Function	GO:0004620	phospholipase activity
AAEL010378	Molecular Function	GO:0004620	phospholipase activity
AAEL010378	Biological Process	GO:0050957	equilibrioception
AAEL010378	Biological Process	GO:0050953	sensory perception of light stimulus
AAEL010378	Biological Process	GO:0007605	sensory perception of sound
AAEL010382	Molecular Function	GO:0005515	protein binding
AAEL010382	Molecular Function	GO:0005506	iron ion binding
AAEL010382	Molecular Function	GO:0005506	iron ion binding
AAEL010382	Molecular Function	GO:0009055	electron transfer activity
AAEL010382	Molecular Function	GO:0009055	electron transfer activity
AAEL010382	Molecular Function	GO:0016491	oxidoreductase activity
AAEL010382	Molecular Function	GO:0016491	oxidoreductase activity
AAEL010382	Biological Process	GO:0022900	electron transport chain
AAEL010382	Molecular Function	GO:0046872	metal ion binding
AAEL010382	Molecular Function	GO:0046872	metal ion binding
AAEL010382	Molecular Function	GO:0050660	flavin adenine dinucleotide binding
AAEL010382	Molecular Function	GO:0050660	flavin adenine dinucleotide binding
AAEL010382	Molecular Function	GO:0051536	iron-sulfur cluster binding
AAEL010382	Molecular Function	GO:0051536	iron-sulfur cluster binding
AAEL010382	Molecular Function	GO:0051537	2 iron, 2 sulfur cluster binding
AAEL010382	Molecular Function	GO:0051537	2 iron, 2 sulfur cluster binding
AAEL010382	Biological Process	GO:0055114	obsolete oxidation-reduction process
AAEL010382	Biological Process	GO:0055114	obsolete oxidation-reduction process
AAEL010382	Molecular Function	GO:0071949	FAD binding
AAEL010384	Molecular Function	GO:0071949	FAD binding
AAEL010384	Molecular Function	GO:0009055	electron transfer activity
AAEL010384	Molecular Function	GO:0071949	FAD binding
AAEL010384	Molecular Function	GO:0071949	FAD binding
AAEL010384	Biological Process	GO:0055114	obsolete oxidation-reduction process
AAEL010384	Biological Process	GO:0055114	obsolete oxidation-reduction process
AAEL010384	Molecular Function	GO:0051537	2 iron, 2 sulfur cluster binding
AAEL010384	Molecular Function	GO:0051537	2 iron, 2 sulfur cluster binding
AAEL010384	Molecular Function	GO:0051536	iron-sulfur cluster binding
AAEL010384	Molecular Function	GO:0051536	iron-sulfur cluster binding
AAEL010384	Molecular Function	GO:0050660	flavin adenine dinucleotide binding
AAEL010384	Molecular Function	GO:0050660	flavin adenine dinucleotide binding
AAEL010384	Molecular Function	GO:0046872	metal ion binding
AAEL010384	Molecular Function	GO:0046872	metal ion binding
AAEL010384	Biological Process	GO:0022900	electron transport chain
AAEL010384	Molecular Function	GO:0005506	iron ion binding
AAEL010384	Molecular Function	GO:0005506	iron ion binding
AAEL010384	Molecular Function	GO:0009055	electron transfer activity
AAEL010384	Molecular Function	GO:0016491	oxidoreductase activity
AAEL010389	Molecular Function	GO:0016491	oxidoreductase activity
AAEL010389	Molecular Function	GO:0016787	hydrolase activity
AAEL010462	Molecular Function	GO:0016787	hydrolase activity
AAEL010462	Cellular Component	GO:0016021	integral component of membrane
AAEL010462	Molecular Function	GO:0022857	transmembrane transporter activity
AAEL010462	Cellular Component	GO:0016021	integral component of membrane
AAEL010462	Cellular Component	GO:0016020	membrane
AAEL010462	Biological Process	GO:0042908	xenobiotic transport
AAEL010462	Biological Process	GO:0055085	transmembrane transport
AAEL010462	Biological Process	GO:0042908	xenobiotic transport
AAEL010462	Molecular Function	GO:0042910	xenobiotic transmembrane transporter activity
AAEL010462	Molecular Function	GO:0042910	xenobiotic transmembrane transporter activity
AAEL010477	Biological Process	GO:0055085	transmembrane transport
AAEL010477	Cellular Component	GO:0016020	membrane
AAEL010546	Cellular Component	GO:0016021	integral component of membrane
AAEL010546	Biological Process	GO:1903507	negative regulation of nucleic acid-templated transcription
AAEL010546	Molecular Function	GO:0003714	transcription corepressor activity
AAEL010557	Molecular Function	GO:0003714	transcription corepressor activity
AAEL010557	Molecular Function	GO:0046983	protein dimerization activity
AAEL010663	Molecular Function	GO:0046983	protein dimerization activity
AAEL010663	Cellular Component	GO:0032039	integrator complex
AAEL010663	Biological Process	GO:0016180	snRNA processing
AAEL010663	Biological Process	GO:0016180	snRNA processing
AAEL010681	Cellular Component	GO:0032039	integrator complex
AAEL010681	Biological Process	GO:0055085	transmembrane transport
AAEL010681	Cellular Component	GO:0016021	integral component of membrane
AAEL010681	Cellular Component	GO:0016021	integral component of membrane
AAEL010681	Molecular Function	GO:0015293	symporter activity
AAEL010681	Cellular Component	GO:0016020	membrane
AAEL010681	Molecular Function	GO:0005328	neurotransmitter:sodium symporter activity
AAEL010681	Molecular Function	GO:0005328	neurotransmitter:sodium symporter activity
AAEL010866	Biological Process	GO:0006836	neurotransmitter transport
AAEL010866	Molecular Function	GO:0004252	serine-type endopeptidase activity
AAEL010866	Molecular Function	GO:0004252	serine-type endopeptidase activity
AAEL010866	Biological Process	GO:0006508	proteolysis
AAEL010866	Biological Process	GO:0006508	proteolysis
AAEL010866	Molecular Function	GO:0008233	peptidase activity
AAEL010866	Molecular Function	GO:0008236	serine-type peptidase activity
AAEL010898	Molecular Function	GO:0016787	hydrolase activity
AAEL010898	Cellular Component	GO:0016021	integral component of membrane
AAEL010898	Cellular Component	GO:0016020	membrane
AAEL010946	Cellular Component	GO:0016021	integral component of membrane
AAEL010946	Molecular Function	GO:0016491	oxidoreductase activity
AAEL010946	Molecular Function	GO:0016705	oxidoreductase activity, acting on paired donors, with incorporation or reduction of molecular oxygen
AAEL010946	Molecular Function	GO:0016705	oxidoreductase activity, acting on paired donors, with incorporation or reduction of molecular oxygen
AAEL010946	Molecular Function	GO:0020037	heme binding
AAEL010946	Molecular Function	GO:0020037	heme binding
AAEL010946	Molecular Function	GO:0005506	iron ion binding
AAEL010946	Molecular Function	GO:0005506	iron ion binding
AAEL010946	Molecular Function	GO:0004497	monooxygenase activity
AAEL010946	Molecular Function	GO:0046872	metal ion binding
AAEL010946	Biological Process	GO:0055114	obsolete oxidation-reduction process
AAEL010951	Biological Process	GO:0055114	obsolete oxidation-reduction process
AAEL010951	Molecular Function	GO:0003824	catalytic activity
AAEL010951	Molecular Function	GO:0003824	catalytic activity
AAEL010951	Molecular Function	GO:0016829	lyase activity
AAEL010951	Molecular Function	GO:0016831	carboxy-lyase activity
AAEL010951	Molecular Function	GO:0030170	pyridoxal phosphate binding
AAEL010951	Biological Process	GO:0019752	carboxylic acid metabolic process
AAEL010951	Molecular Function	GO:0030170	pyridoxal phosphate binding
AAEL010951	Biological Process	GO:0019752	carboxylic acid metabolic process
AAEL011006	Molecular Function	GO:0016831	carboxy-lyase activity
AAEL011006	Biological Process	GO:0006163	purine nucleotide metabolic process
AAEL011006	Molecular Function	GO:0004385	guanylate kinase activity
AAEL011006	Molecular Function	GO:0004385	guanylate kinase activity
AAEL011006	Molecular Function	GO:0004385	guanylate kinase activity
AAEL011006	Biological Process	GO:0046710	GDP metabolic process
AAEL011006	Biological Process	GO:0046037	GMP metabolic process
AAEL011011	Biological Process	GO:0006163	purine nucleotide metabolic process
AAEL011011	Molecular Function	GO:0052689	carboxylic ester hydrolase activity
AAEL011011	Molecular Function	GO:0052689	carboxylic ester hydrolase activity
AAEL011011	Cellular Component	GO:0016020	membrane
AAEL011011	Cellular Component	GO:0016021	integral component of membrane
AAEL011011	Cellular Component	GO:0016021	integral component of membrane
AAEL011011	Biological Process	GO:0006629	lipid metabolic process
AAEL011011	Biological Process	GO:0006629	lipid metabolic process
AAEL011011	Cellular Component	GO:0005576	extracellular region
AAEL011014	Cellular Component	GO:0005576	extracellular region
AAEL011014	Cellular Component	GO:0016020	membrane
AAEL011014	Cellular Component	GO:0016021	integral component of membrane
AAEL011126	Cellular Component	GO:0016021	integral component of membrane
AAEL011126	Molecular Function	GO:0008270	zinc ion binding
AAEL011126	Biological Process	GO:0055114	obsolete oxidation-reduction process
AAEL011126	Biological Process	GO:0055114	obsolete oxidation-reduction process
AAEL011126	Molecular Function	GO:0046872	metal ion binding
AAEL011126	Molecular Function	GO:0016491	oxidoreductase activity
AAEL011126	Molecular Function	GO:0016491	oxidoreductase activity
AAEL011130	Molecular Function	GO:0008270	zinc ion binding
AAEL011130	Molecular Function	GO:0046872	metal ion binding
AAEL011130	Molecular Function	GO:0016491	oxidoreductase activity
AAEL011130	Molecular Function	GO:0016491	oxidoreductase activity
AAEL011130	Cellular Component	GO:0016021	integral component of membrane
AAEL011130	Cellular Component	GO:0016021	integral component of membrane
AAEL011130	Cellular Component	GO:0016020	membrane
AAEL011130	Biological Process	GO:0055114	obsolete oxidation-reduction process
AAEL011130	Molecular Function	GO:0008270	zinc ion binding
AAEL011130	Molecular Function	GO:0008270	zinc ion binding
AAEL011196	Biological Process	GO:0055114	obsolete oxidation-reduction process
AAEL011231	Molecular Function	GO:0005515	protein binding
AAEL011231	Molecular Function	GO:0003677	DNA binding
AAEL011231	Molecular Function	GO:0046872	metal ion binding
AAEL011231	Molecular Function	GO:0003700	DNA-binding transcription factor activity
AAEL011231	Cellular Component	GO:0005634	nucleus
AAEL011231	Cellular Component	GO:0005634	nucleus
AAEL011231	Molecular Function	GO:0003700	DNA-binding transcription factor activity
AAEL011231	Molecular Function	GO:0043565	sequence-specific DNA binding
AAEL011231	Molecular Function	GO:0043565	sequence-specific DNA binding
AAEL011231	Cellular Component	GO:0042025	host cell nucleus
AAEL011231	Molecular Function	GO:0008270	zinc ion binding
AAEL011231	Molecular Function	GO:0008270	zinc ion binding
AAEL011231	Biological Process	GO:0006355	regulation of transcription, DNA-templated
AAEL011292	Biological Process	GO:0006355	regulation of transcription, DNA-templated
AAEL011292	Molecular Function	GO:0008270	zinc ion binding
AAEL011292	Molecular Function	GO:0008270	zinc ion binding
AAEL011292	Molecular Function	GO:0016787	hydrolase activity
AAEL011292	Molecular Function	GO:0008237	metallopeptidase activity
AAEL011292	Molecular Function	GO:0008237	metallopeptidase activity
AAEL011292	Molecular Function	GO:0004177	aminopeptidase activity
AAEL011292	Biological Process	GO:0006508	proteolysis
AAEL011292	Biological Process	GO:0006508	proteolysis
AAEL011292	Molecular Function	GO:0004177	aminopeptidase activity
AAEL011292	Molecular Function	GO:0046872	metal ion binding
AAEL011333	Molecular Function	GO:0008233	peptidase activity
AAEL011333	Biological Process	GO:0006030	chitin metabolic process
AAEL011333	Molecular Function	GO:0008061	chitin binding
AAEL011333	Cellular Component	GO:0005576	extracellular region
AAEL011333	Cellular Component	GO:0005576	extracellular region
AAEL011409	Molecular Function	GO:0008061	chitin binding
AAEL011409	Cellular Component	GO:0016020	membrane
AAEL011409	Cellular Component	GO:0016021	integral component of membrane
AAEL011416	Cellular Component	GO:0016021	integral component of membrane
AAEL011416	Molecular Function	GO:0005549	odorant binding
AAEL011499	Molecular Function	GO:0005549	odorant binding
AAEL011499	Molecular Function	GO:0005549	odorant binding
AAEL011521	Molecular Function	GO:0005549	odorant binding
AAEL011521	Cellular Component	GO:0016021	integral component of membrane
AAEL011521	Cellular Component	GO:0016020	membrane
AAEL011521	Biological Process	GO:0007186	G protein-coupled receptor signaling pathway
AAEL011521	Biological Process	GO:0007166	cell surface receptor signaling pathway
AAEL011521	Molecular Function	GO:0004930	G protein-coupled receptor activity
AAEL011521	Molecular Function	GO:0004888	transmembrane signaling receptor activity
AAEL011583	Cellular Component	GO:0016021	integral component of membrane
AAEL011583	Cellular Component	GO:0005886	plasma membrane
AAEL011583	Cellular Component	GO:0005886	plasma membrane
AAEL011583	Molecular Function	GO:0005549	odorant binding
AAEL011583	Molecular Function	GO:0005549	odorant binding
AAEL011583	Molecular Function	GO:0004984	olfactory receptor activity
AAEL011583	Molecular Function	GO:0004984	olfactory receptor activity
AAEL011583	Biological Process	GO:0007165	signal transduction
AAEL011583	Biological Process	GO:0050911	detection of chemical stimulus involved in sensory perception of smell
AAEL011583	Biological Process	GO:0050896	response to stimulus
AAEL011583	Cellular Component	GO:0016021	integral component of membrane
AAEL011583	Cellular Component	GO:0016021	integral component of membrane
AAEL011583	Biological Process	GO:0007165	signal transduction
AAEL011583	Biological Process	GO:0007608	sensory perception of smell
AAEL011583	Biological Process	GO:0007608	sensory perception of smell
AAEL011583	Cellular Component	GO:0016020	membrane
AAEL011597	Cellular Component	GO:0016020	membrane
AAEL011597	Molecular Function	GO:0016791	phosphatase activity
AAEL011597	Molecular Function	GO:0016791	phosphatase activity
AAEL011597	Biological Process	GO:0016311	dephosphorylation
AAEL011597	Molecular Function	GO:0046872	metal ion binding
AAEL011631	Molecular Function	GO:0046872	metal ion binding
AAEL011631	Molecular Function	GO:0003676	nucleic acid binding
AAEL011631	Molecular Function	GO:0003676	nucleic acid binding
AAEL011631	Molecular Function	GO:0008270	zinc ion binding
AAEL011639	Molecular Function	GO:0008270	zinc ion binding
AAEL011639	Cellular Component	GO:0005576	extracellular region
[truncated: 6,568 more rows]
