# Supplementary material for: Odor-evoked transcriptomics of Aedes aegypti mosquitoes
Source: PLoS One. 2023 Oct 24;18(10):e0293018. doi: 10.1371/journal.pone.0293018 (PMC10597520; doi:10.1371/journal.pone.0293018)
Supplement: S6 Table — (XLSX) [file pone.0293018.s006.xlsx]

## Sheet: ORs
	baseMean	log2FoldChange	lfcSE	stat	pvalue	padj
AAEL016981	340.92	-2.43036	0.272102	-8.93179	4.19e-19	4.7e-16	AAEL016981-Or36
AAEL013507	403.232	-1.59726	0.28338	-5.63645	1.74e-08	1.69e-06	AAEL013507-Or52
AAEL011583	432.025	-2.11555	0.380226	-5.56392	2.64e-08	2.35e-06	AAEL011583-Or11
AAEL014197	302.158	-1.78868	0.334638	-5.34512	9.04e-08	6.69e-06	AAEL014197-Or88
AAEL017201	617.355	-2.2463	0.432112	-5.19841	2.01e-07	1.35e-05	AAEL017201-Or94
AAEL008368	77.7028	-2.10975	0.469805	-4.49069	7.1e-06	0.000300214	AAEL008368-Or13
AAEL001221	404.161	-1.86771	0.419435	-4.45291	8.47e-06	0.000351616	AAEL001221-Or69
AAEL011409	750.034	-1.60344	0.360235	-4.45109	8.54e-06	0.000353664	AAEL011409-Or100
AAEL026829	837.904	-1.99813	0.456723	-4.37493	1.21e-05	0.000482869	AAEL026829-Or112
AAEL015147	1354.59	-1.50833	0.353701	-4.2644	2e-05	0.000731312	AAEL015147-Or4
AAEL017129	84.6717	-1.55326	0.368923	-4.21025	2.55e-05	0.000907565	AAEL017129-Or72
AAEL006003	268.266	-1.47921	0.35644	-4.14996	3.33e-05	0.00114409	AAEL006003-Or10
AAEL017361	114.005	-2.2904	0.563924	-4.06155	4.87e-05	0.00154508	AAEL017361-Or115
AAEL028143	298.748	-1.69913	0.437093	-3.88735	0.000101346	0.0028292	AAEL028143-Or66
AAEL012254	168.57	-1.84048	0.481327	-3.82375	0.000131435	0.00351292	AAEL012254-Or8
AAEL026167	531.869	-1.84825	0.488132	-3.78638	0.00015286	0.00391866	AAEL026167-Or70
AAEL018080	58.63	-1.64344	0.438879	-3.74463	0.000180659	0.00447765	AAEL018080-Or51
AAEL017219	120.041	-1.47118	0.396436	-3.71102	0.000206429	0.0049521	AAEL017219-Or114
AAEL013217	127.674	-1.03761	0.281877	-3.68106	0.000232265	0.00544633	AAEL013217-Or31
AAEL022663	62.3767	-1.90864	0.519819	-3.67174	0.000240905	0.00556637	AAEL022663-Or29
AAEL013893	126.571	-1.07449	0.298379	-3.60108	0.0003169	0.00677491	AAEL013893-Or125
AAEL027053	109.697	-1.30513	0.366501	-3.56106	0.000369361	0.00757504	AAEL027053-Or28
AAEL017316	41.954	-1.94352	0.55069	-3.52926	0.000416731	0.00821495	AAEL017316-Or107
AAEL004218	176.73	-1.70022	0.483429	-3.517	0.000436449	0.00852733	AAEL004218-Or85
AAEL005776	83841.6	-1.26044	0.369236	-3.41364	0.000641023	0.0113687
AAEL010418	188.623	-1.13144	0.339239	-3.33522	0.000852313	0.0140757
AAEL017221	50.5685	-1.48639	0.449429	-3.30727	0.000942094	0.0150822
AAEL017377	223.259	-1.33532	0.404122	-3.30424	0.000952329	0.0151991
AAEL007110	256.365	-1.02183	0.316036	-3.23328	0.00122377	0.0181686
AAEL001342	421.94	-0.834665	0.258641	-3.22712	0.00125045	0.0184382
AAEL017347	1953.6	-1.36407	0.454942	-2.99834	0.00271453	0.0317043
AAEL017495	70.4752	-1.25057	0.417326	-2.99661	0.00272996	0.0317969
AAEL003045	114.055	-1.18018	0.394366	-2.9926	0.00276611	0.0320751
AAEL019984	431.355	-1.00624	0.339701	-2.96213	0.00305523	0.0343117
AAEL019752	4996.94	-1.27814	0.450249	-2.83874	0.00452923	0.044081
AAEL017537	30.5378	-1.43993	0.541384	-2.65972	0.00782063	0.0618032
AAEL027258	42.7841	-1.66111	0.62682	-2.65006	0.00804768	0.0630355
AAEL017246	37.7896	-1.22299	0.463577	-2.63816	0.00833578	0.0644872
AAEL017050	31.587	-1.49906	0.627735	-2.38804	0.0169384	0.099933
AAEL017548	150.787	-0.905135	0.38511	-2.35033	0.0187568	0.106303
AAEL017296	22.7233	-1.32795	0.60448	-2.19684	0.0280319	0.13637
AAEL010415	143.254	-0.840949	0.39543	-2.12667	0.0334473	0.152235
AAEL006202	49.5002	-1.0393	0.509467	-2.03998	0.0413524	0.172227
AAEL016983	136.431	-1.01853	0.501042	-2.03283	0.0420701	0.174291
AAEL017000	41.6291	-1.1459	0.570828	-2.00743	0.0447038	0.181302
AAEL008448	272.761	-0.836107	0.42937	-1.94728	0.0515006	0.195557
AAEL006005	34.8946	1.10655	0.570716	1.93889	0.052515	0.197532
AAEL001510	665.769	-0.586149	0.31789	-1.84387	0.0652016	0.22418
AAEL017043	6636.18	-0.668665	0.364223	-1.83587	0.0663776	0.226342
AAEL008442	172.597	-0.52439	0.286032	-1.83333	0.0667543	0.226837
AAEL017236	24.6339	-1.03932	0.573793	-1.81131	0.0700931	0.233752
AAEL003629	94.47	-0.816189	0.488854	-1.6696	0.0949991	0.278535
AAEL010428	318.733	-0.654862	0.395299	-1.65662	0.0975955	0.282713
AAEL000613	173.544	-0.551212	0.334642	-1.64717	0.0995226	0.285816
AAEL020825	152.974	-0.47239	0.298689	-1.58154	0.113754	0.306886
AAEL022696	65.6861	-0.577732	0.380185	-1.51961	0.12861	0.328197
AAEL018070	652.437	-0.68483	0.478755	-1.43044	0.152591	0.362681
AAEL024663	990.755	-0.515507	0.367296	-1.40352	0.160463	0.374027
AAEL020435	31.9278	-0.807252	0.592247	-1.36303	0.172872	0.391765
AAEL023626	109.919	-0.6296	0.47319	-1.33054	0.18334	0.404901
AAEL017079	1620.31	-0.473014	0.356209	-1.32791	0.184207	0.40584
AAEL000616	98.8873	-0.688254	0.546268	-1.25992	0.207698	0.434951
AAEL017104	433.997	-0.394803	0.335283	-1.17752	0.238987	0.469146
AAEL000614	471.949	0.301048	0.27024	1.114	0.265278	0.499168
AAEL005999	466.184	-0.423821	0.382843	-1.10703	0.268279	0.501852
AAEL000628	478.432	0.391592	0.359652	1.08881	0.276238	0.509571
AAEL010426	107.714	-0.481576	0.456525	-1.05487	0.291483	0.52552
AAEL025135	129.931	-0.450782	0.449595	-1.00264	0.316034	0.550503
AAEL017123	1466.86	-0.378758	0.378757	-1	0.31731	0.551479
AAEL013423	145.214	0.297584	0.298736	0.996144	0.31918	0.553084
AAEL016966	601.173	-0.346864	0.405945	-0.854459	0.39285	0.621941
AAEL017149	301.053	-0.285492	0.348556	-0.819072	0.412745	0.639562
AAEL017564	4141.62	-0.240337	0.311263	-0.772135	0.440034	0.662416
AAEL017294	30.2594	-0.54055	0.711924	-0.759281	0.447685	0.66882
AAEL017398	60.6729	-0.386654	0.544104	-0.710625	0.477316	0.693726
AAEL006465	128.203	-0.259768	0.37928	-0.684896	0.493409	0.706434
AAEL021097	784.197	-0.168416	0.251597	-0.66939	0.503247	0.714534
AAEL017362	60.2286	-0.39928	0.615171	-0.649055	0.516303	0.724727
AAEL013563	21.4046	-0.443048	0.712536	-0.62179	0.53408	0.73753
AAEL013422	79.5885	0.196306	0.376301	0.521673	0.601898	0.786539
AAEL013418	98.4391	-0.198483	0.391653	-0.506782	0.612308	0.792561
AAEL003395	51.6027	0.256423	0.521934	0.491294	0.623219	0.799092
AAEL017557	34.2683	0.205276	0.449869	0.456302	0.648173	0.81611
AAEL015286	60.65	0.207402	0.45977	0.451099	0.651918	0.818498
AAEL013420	563.409	-0.151216	0.353311	-0.427997	0.668653	0.828673
AAEL017427	72.4489	-1.06353	2.69957	-0.393963	0.693609	0.842327
AAEL005680	104.147	0.109343	0.279607	0.391061	0.695752	0.843689
AAEL010409	141.967	-0.155643	0.432288	-0.360044	0.718814	0.857238
AAEL017505	681.144	0.129603	0.585169	0.22148	0.824719	0.915842
AAEL017009	32.5433	-0.100647	0.544982	-0.18468	0.85348	0.929044
AAEL017305	320.89	0.0249801	0.343367	0.0727505	0.942005	0.971479
AAEL025139	239.172	0.0099935	0.462153	0.0216238	0.982748	0.991151
AAEL022439	7.16266	-1.67453	1.4791	-1.13213	0.257581	NA
AAEL005767	8.47734	0.579645	1.11434	0.520167	0.602947	NA
AAEL001224	16.3867	0.865922	0.754303	1.14798	0.250979	NA
AAEL017227	1.20713	1.5007	3.01981	0.496954	0.619222	NA

## Sheet: IRs
	baseMean	log2FoldChange	lfcSE	stat	pvalue	padj
AAEL022101	449.667	-2.97264	0.405205	-7.33612	2.19869e-13	6.89905e-11	AAEL022101-Ir103
AAEL006360	2991.19	-3.04103	0.53415	-5.69322	1.24666e-08	1.27006e-06	AAEL006360-IR76b
AAEL011690	640.519	-1.6052	0.296797	-5.40841	6.35867e-08	5.00362e-06	AAEL011690-Ir87a2
AAEL009813	6812.72	-1.3674	0.283014	-4.83157	1.35459e-06	7.32834e-05	AAEL009813-Ir25a
AAEL021712	117.843	-1.50426	0.359253	-4.18719	2.82429e-05	0.000986504	AAEL021712-Ir76d
AAEL014089	311.186	-1.27463	0.312823	-4.07462	4.60904e-05	0.00147574	AAEL014089-Ir75e
AAEL013153	705.792	1.37065	0.415006	3.30272	0.000957516	0.0152358
AAEL008090	777.186	-0.862384	0.283969	-3.0369	0.00239028	0.0287806
AAEL013198	176.992	-0.984814	0.340345	-2.89357	0.00380886	0.03927
AAEL002538	7044.11	-0.481309	0.16717	-2.87916	0.00398734	0.0403448
AAEL003341	218.411	-1.13131	0.401309	-2.81906	0.0048164	0.0453296
AAEL002922	7981.54	0.650275	0.234041	2.77846	0.00546173	0.0490078
AAEL022196	7219.17	-0.582118	0.238746	-2.43823	0.0147594	0.0926613
AAEL000047	184.573	-0.944204	0.396057	-2.38401	0.0171249	0.100633
AAEL026420	145.739	-0.891448	0.374313	-2.38156	0.0172395	0.100972
AAEL000018	371.814	-0.898401	0.383972	-2.33975	0.0192964	0.107653
AAEL023890	132.776	-1.19866	0.512326	-2.33965	0.019302	0.107653
AAEL021659	285.005	-0.709369	0.312521	-2.26983	0.0232181	0.120979
AAEL000063	126.606	-1.05287	0.466894	-2.25505	0.0241302	0.123759
AAEL000095	606.097	-0.700431	0.317342	-2.20718	0.0273018	0.133776
AAEL025397	47.0988	-1.31701	0.607698	-2.16722	0.0302182	0.14281
AAEL028238	243.257	-0.923334	0.429276	-2.15091	0.0314834	0.146604
AAEL027503	33.4495	-2.34946	1.10417	-2.12782	0.0333522	0.151935
AAEL020969	839.339	-1.11921	0.536799	-2.08496	0.0370726	0.16102
AAEL023538	504.273	-0.624099	0.303384	-2.05713	0.039674	0.167834
AAEL019948	650.259	-1.14377	0.560539	-2.04049	0.0413015	0.172198
AAEL008587	112611	0.546666	0.275977	1.98084	0.0476098	0.187542
AAEL018060	608.507	-0.523883	0.26916	-1.94636	0.051611	0.195753
AAEL002506	9298.01	-0.281192	0.153602	-1.83066	0.0671514	0.22754
AAEL015265	32.1504	1.49697	0.829187	1.80534	0.0710208	0.235421
AAEL003329	180.723	-0.842666	0.522426	-1.61299	0.106747	0.296313
AAEL011001	5833.22	0.379266	0.23523	1.61232	0.106892	0.296425
AAEL026303	223.578	-0.744115	0.4694	-1.58525	0.11291	0.306002
AAEL027498	743.746	-0.436244	0.294231	-1.48266	0.138165	0.343199
AAEL002518	20033.9	0.402691	0.286919	1.4035	0.160468	0.374027
AAEL013155	69.8235	-0.53118	0.421755	-1.25945	0.207868	0.435005
AAEL015267	95.9869	0.486429	0.388247	1.25289	0.210248	0.43829
AAEL027230	179.866	-0.630074	0.510262	-1.2348	0.216903	0.445725
AAEL025695	338.5	-0.46707	0.380953	-1.22605	0.220178	0.44973
AAEL025794	109.295	-0.548022	0.484505	-1.1311	0.258014	0.490735
AAEL000462	23.0347	0.640369	0.60101	1.06549	0.286655	0.519022
AAEL024160	485.132	-0.26458	0.273586	-0.96708	0.333504	0.566618
AAEL000039	253.7	-0.364203	0.385299	-0.945248	0.344532	0.575755
AAEL018101	390.509	-0.460548	0.489262	-0.941312	0.346545	0.577232
AAEL018149	19380.5	0.237116	0.299799	0.790916	0.428993	0.65285
AAEL022854	210.239	-0.335311	0.44983	-0.745418	0.456019	0.676421
AAEL015079	99.4284	0.279083	0.386301	0.722449	0.470018	0.688038
AAEL015149	275.788	-0.278512	0.407421	-0.683598	0.494229	0.707155
AAEL013366	41.187	0.239023	0.512515	0.466373	0.640948	0.811634
AAEL007786	27.2136	-0.22573	0.511044	-0.441703	0.658704	0.823033
AAEL014086	591.386	-0.0983232	0.235088	-0.418241	0.675771	0.833243
AAEL014686	129.815	0.164783	0.43115	0.382193	0.702318	0.847329
AAEL005039	159.484	0.139844	0.378238	0.369726	0.711587	0.853067
AAEL000066	1722.22	-0.10128	0.298732	-0.339031	0.734586	0.865905
AAEL011691	477.225	0.117913	0.400572	0.294363	0.768481	0.884105
AAEL000011	244.791	-0.112785	0.386123	-0.292096	0.770213	0.884718
AAEL024757	1638.24	0.0721314	0.324307	0.222417	0.823989	0.915745
AAEL019949	556.001	0.0970297	0.527922	0.183796	0.854174	0.929359
AAEL020546	300.566	-0.0270826	0.380106	-0.0712502	0.943199	0.972135
AAEL010775	439.896	-0.0232672	0.330583	-0.0703822	0.943889	0.972528
AAEL015150	214.035	0.0120196	0.37869	0.03174	0.974679	0.987456
AAEL024694	9785.76	-0.000822774	0.378494	-0.00217381	0.998266	0.999323

## Sheet: GRs
	baseMean	log2FoldChange	lfcSE	stat	pvalue	padj
AAEL011073	337.711	-0.81752	0.331939	-2.46286	0.0137832	0.0885161
AAEL010058	1053.32	-0.938175	0.406495	-2.30796	0.0210012	0.11413
AAEL002380	6440.59	-1.02248	0.451288	-2.2657	0.0234695	0.121764
AAEL017446	602.151	0.854195	0.399709	2.13704	0.0325946	0.14937
AAEL017327	45.8112	1.02909	0.510935	2.01414	0.0439953	0.179248
AAEL013200	44.555	0.930472	0.462507	2.0118	0.044241	0.179911
AAEL000069	135.996	-0.949964	0.474804	-2.00075	0.0454194	0.18248
AAEL000043	114.474	0.593374	0.308006	1.9265	0.0540414	0.200866
AAEL002167	1298.56	-0.694447	0.36118	-1.92272	0.0545154	0.201863
AAEL000048	336.143	0.44201	0.30448	1.45169	0.146588	0.354746
AAEL000075	540.236	-0.549685	0.383959	-1.43162	0.152251	0.362359
AAEL024813	605.734	-0.524315	0.37566	-1.39572	0.1628	0.376944
AAEL022316	102.42	-0.704448	0.556118	-1.26672	0.205254	0.432073
AAEL007940	320.07	-0.302567	0.261786	-1.15578	0.247771	0.47997
AAEL027784	64.2901	-0.490238	0.445493	-1.10044	0.271141	0.504152
AAEL011598	671.009	-0.236547	0.21597	-1.09528	0.273396	0.506651
AAEL017450	93.8445	-0.482372	0.44361	-1.08738	0.27687	0.509987
AAEL013193	55.938	0.385777	0.400455	0.963346	0.335374	0.568523
AAEL017394	57.5104	0.379358	0.398432	0.952129	0.341032	0.573409
AAEL017158	76.5091	0.475719	0.52375	0.908294	0.363723	0.593988
AAEL013190	229.815	0.224627	0.413846	0.542779	0.587282	0.776035
AAEL000012	59.6442	0.284922	0.537924	0.529669	0.596341	0.782339
AAEL017323	30.6225	-0.253348	0.550074	-0.46057	0.645107	0.814186
AAEL011571	302.407	-0.152318	0.339108	-0.449173	0.653307	0.819389
AAEL017304	86.5749	0.131705	0.400233	0.329072	0.742101	0.868221
AAEL009545	44.5199	0.137691	0.443764	0.31028	0.756348	0.876655
AAEL007935	343.453	-0.0755653	0.297226	-0.254235	0.799314	0.901293
AAEL017230	56.1133	-0.0893952	0.403172	-0.221729	0.824524	0.915826
AAEL011174	83.151	0.0806113	0.390822	0.206261	0.836587	0.921585
AAEL017182	40.585	0.100313	0.512698	0.195657	0.844879	0.925509
AAEL000162	230.468	-0.0633776	0.343723	-0.184386	0.853711	0.929226
AAEL017295	19.2139	-0.0220305	0.636344	-0.0346204	0.972382	0.986411
AAEL017097	33.7136	-0.00646622	0.567646	-0.0113913	0.990911	0.995206
AAEL006494	11.9143	0.584432	0.948072	0.616443	0.537602	NA
AAEL017235	12.3296	0.977598	0.926932	1.05466	0.291581	NA
AAEL017488	17.1139	0.181817	0.737427	0.246555	0.805252	NA

## Sheet: OBPs
	baseMean	log2FoldChange	lfcSE	stat	pvalue	padj
AAEL006454	14035.4	-3.13989	0.276238	-11.3666	6.1315e-30	2.40493e-26	AAEL006454-OBP1
AAEL015566	16097.3	-2.29872	0.225635	-10.1878	2.24815e-24	5.03874e-21	AAEL015566-OBP62
AAEL002605	766.612	-3.347	0.377326	-8.87032	7.29329e-19	7.62829e-16	AAEL002605 OPB14
AAEL000073	23400.4	-3.02815	0.347734	-8.70825	3.08597e-18	2.68977e-15	AAEL000073-OBP4
AAEL000051	10137.5	-2.9395	0.354273	-8.2973	1.06507e-16	6.42689e-14	AAEL000051-OBP3
AAEL013018	24007.9	-1.92825	0.233642	-8.25302	1.54441e-16	8.97417e-14	AAEL013018-OBP56
AAEL014082	45106.5	-2.59756	0.31888	-8.14588	3.76535e-16	1.90563e-13	AAEL014082-OBP34
AAEL009449	44935.6	-2.41885	0.305453	-7.9189	2.39629e-15	1.04432e-12	AAEL009449-OBP39
AAEL002606	19930.4	-2.44246	0.311379	-7.844	4.36412e-15	1.80181e-12	AAEL002606-OBP35
AAEL002591	5559.83	-3.68897	0.470745	-7.83644	4.6351e-15	1.86462e-12	AAEL002591-OBP13
AAEL000071	1827.67	-2.02359	0.271777	-7.44578	9.63747e-14	3.15005e-11	AAEL000071-OBP2
AAEL004342	1536.99	-2.11433	0.294081	-7.18963	6.49654e-13	1.82008e-10	AAEL004342-OBP18
AAEL018102	5119.95	-1.75477	0.25879	-6.78069	1.19604e-11	2.80071e-09	AAEL018102
AAEL008012	1819.05	-2.84491	0.434635	-6.54551	5.92913e-11	1.22397e-08	AAEL008012
AAEL008013	7155.31	-2.84871	0.435597	-6.53978	6.1608e-11	1.25528e-08	AAEL008013-OBP38
AAEL008620	6484.07	-1.94006	0.324827	-5.97261	2.33489e-09	3.1854e-07	AAEL008620
AAEL011499	4497.17	-1.96869	0.337893	-5.82639	5.66404e-09	6.73205e-07	AAEL011499-OBP47
AAEL005687	25166.3	-2.1073	0.368545	-5.7179	1.07847e-08	1.12801e-06	AAEL005687
AAEL011416	4681.95	-2.07661	0.363581	-5.71153	1.11964e-08	1.16332e-06	AAEL011416-OBP71
AAEL011730	1823.34	-1.36845	0.240632	-5.68689	1.29374e-08	1.30112e-06	AAEL011730-OBP99C
AAEL005691	937.025	-1.53797	0.283783	-5.41952	5.97604e-08	4.78358e-06	AAEL005691
AAEL004339	3183.38	-1.29526	0.239453	-5.40924	6.32928e-08	5.00362e-06	AAEL004339-OBP17
AAEL005710	91.8276	-2.40798	0.471273	-5.10952	3.22977e-07	2.06824e-05	AAEL005710
AAEL006103	24298.5	-2.05994	0.410543	-5.01759	5.23227e-07	3.16725e-05	AAEL006103-OBP25
AAEL000035	34244.7	-2.20418	0.447028	-4.93074	8.1918e-07	4.65656e-05	AAEL000035-OBP57
AAEL012377	284582	-1.82186	0.396954	-4.5896	4.44088e-06	0.000204297	AAEL012377-OBP55
AAEL001985	11758.4	-1.37827	0.303009	-4.54861	5.40005e-06	0.000241532	AAEL001985
AAEL002617	9248.54	-1.32424	0.29178	-4.5385	5.66547e-06	0.000251801	AAEL002617-OBP12
AAEL018025	987.171	-1.59732	0.362466	-4.40682	1.04901e-05	0.000423083	AAEL018025
AAEL006176	164150	-1.74853	0.398802	-4.38446	1.16273e-05	0.000464174	AAEL006176-OBP27
AAEL004343	333.724	-1.27944	0.292505	-4.37409	1.21942e-05	0.000483118	AAEL004343
AAEL022177	2577.81	-2.29577	0.532573	-4.31071	1.62731e-05	0.000616689	AAEL022177
AAEL002015	55.1586	2.26462	0.527576	4.29249	1.76678e-05	0.000662956	AAEL002015
AAEL002028	63.6616	1.99222	0.465658	4.2783	1.88329e-05	0.000696861	AAEL002028
AAEL004729	3323.56	-1.84813	0.513544	-3.59877	0.000319724	0.00680618	AAEL004729
AAEL006109	1155.61	-1.39424	0.392822	-3.54929	0.000386272	0.00785002	AAEL006109-OBP23
AAEL007603	7587.51	-0.887919	0.250478	-3.5449	0.000392761	0.00790925	AAEL007603- OBP10
AAEL015313	6908.04	-0.795787	0.225722	-3.52552	0.000422657	0.0082992	AAEL015313-OBP59
AAEL001963	10631.6	-0.682335	0.197664	-3.452	0.000556449	0.0102741
AAEL000124	14532.8	-1.26102	0.388594	-3.24507	0.00117422	0.0176629
AAEL012383	1981.86	-0.737714	0.261683	-2.81912	0.00481559	0.0453296
AAEL019813	19889.6	-0.672047	0.243396	-2.76112	0.00576034	0.0503196
AAEL026087	11200.8	-3.63526	1.41156	-2.57535	0.010014	0.0727304
AAEL000833	75.4938	1.43021	0.561625	2.54655	0.0108794	0.0760977
AAEL002598	135.668	-0.806139	0.339965	-2.37124	0.0177283	0.102748
AAEL025094	428.67	-1.39029	0.592101	-2.34806	0.0188716	0.106495
AAEL001988	4189.87	-0.65388	0.281548	-2.32245	0.0202088	0.111209
AAEL002001	31.7333	1.0867	0.481151	2.25854	0.0239117	0.123243
AAEL000827	34.1542	1.36993	0.620755	2.20688	0.0273223	0.133809
AAEL002041	21.9791	2.06248	0.949438	2.17231	0.029832	0.141743
AAEL006417	8359.76	-3.43744	1.60513	-2.14154	0.0322308	0.148487
AAEL006406	2780.56	-3.42453	1.61314	-2.12289	0.0337627	0.153226
AAEL002022	767.331	0.374614	0.189117	1.98085	0.0476077	0.187542
AAEL001991	100.821	-1.10419	0.566282	-1.94989	0.0511897	0.194972
AAEL009599	19.6958	1.79172	0.930272	1.92602	0.0541025	0.200998
AAEL006423	1647.29	-3.13285	1.6635	-1.88329	0.0596615	0.21317
AAEL004730	564.872	-1.13802	0.614995	-1.85046	0.0642479	0.222759
AAEL002007	267.801	0.638393	0.355095	1.79781	0.0722073	0.237462
AAEL014876	19.6573	1.55068	0.872248	1.7778	0.0754373	0.244229
AAEL011486	83.0315	-0.70724	0.407772	-1.7344	0.0828468	0.258312
AAEL010872	25.002	0.985846	0.576675	1.70954	0.0873518	0.266731
AAEL006094	51.7859	0.815108	0.490818	1.66071	0.096771	0.281468
AAEL000835	23.5435	1.21509	0.743302	1.63473	0.102107	0.289736
AAEL001189	360.117	-0.379257	0.231989	-1.6348	0.10209	0.289736
AAEL000377	33.7724	0.992428	0.615347	1.6128	0.106789	0.296353
AAEL007394	671.343	-2.72154	1.6896	-1.61076	0.107231	0.29672
AAEL002029	58.029	0.787684	0.500118	1.575	0.115258	0.309027
AAEL004856	22.5913	1.22177	0.78719	1.55206	0.120647	0.317312
AAEL006424	587.295	-3.50509	2.28705	-1.53258	0.125378	0.32394
AAEL028058	22.6674	0.942696	0.643489	1.46498	0.142927	0.349391
AAEL001964	207705	-0.360334	0.250151	-1.44046	0.149736	0.35898
AAEL000837	20.2609	0.967009	0.695765	1.38985	0.164575	0.379386
AAEL007604	119.441	-0.403809	0.297804	-1.35595	0.175114	0.394963
AAEL011483	153.182	-0.49755	0.373866	-1.33083	0.183246	0.404809
AAEL024226	24.2396	0.976364	0.742183	1.31553	0.188332	0.410494
AAEL009597	22.6571	0.964933	0.759507	1.27047	0.203916	0.430526
AAEL002040	22.6236	0.82833	0.660173	1.25472	0.209582	0.437426
AAEL001487	28.4911	0.814991	0.652191	1.24962	0.211438	0.439371
AAEL001969	70992.3	0.329772	0.269218	1.22492	0.220604	0.450014
AAEL022251	341.222	-0.355976	0.29894	-1.1908	0.233733	0.463775
AAEL002587	14239.1	0.250092	0.215788	1.15897	0.246467	0.478333
AAEL006385	46.2444	0.567968	0.513656	1.10574	0.268841	0.502191
AAEL005770	662.008	-0.32199	0.294204	-1.09445	0.273759	0.507049
AAEL002726	875.918	-0.286341	0.265153	-1.07991	0.280182	0.513332
AAEL005711	27.7221	0.809796	0.750153	1.07951	0.280362	0.513332
AAEL001987	200.172	0.25949	0.25276	1.02663	0.304596	0.539552
AAEL020676	109.249	-0.437788	0.445325	-0.983077	0.325569	0.559471
AAEL003511	19.9342	0.699428	0.719817	0.971674	0.331213	0.564903
AAEL005772	27597.6	-0.289415	0.300784	-0.962203	0.335948	0.569188
AAEL002011	4279.83	-0.212365	0.241635	-0.878869	0.379473	0.608941
AAEL001981	21.3602	0.497093	0.640401	0.776221	0.437618	0.660363
AAEL011497	19.0635	-0.434922	0.653419	-0.66561	0.50566	0.716067
AAEL001836	60.4477	0.268664	0.42394	0.633733	0.526255	0.732774
AAEL001995	17.7173	0.418949	0.679318	0.616721	0.537419	0.739846
AAEL009433	24.1336	0.280273	0.634541	0.441694	0.658711	0.823033
AAEL002004	495.916	0.116363	0.288203	0.403754	0.686393	0.837997
AAEL002003	51.1805	0.147614	0.399171	0.369801	0.711531	0.853067
AAEL004516	63.7646	0.161528	0.439355	0.367648	0.713136	0.853832
AAEL005694	223.789	0.0966181	0.28443	0.339691	0.73409	0.865559
AAEL000344	15.9911	0.82584	0.759762	1.08697	0.277049	NA
AAEL000846	12.6407	0.989426	0.736252	1.34387	0.178991	NA
AAEL001826	5.66194	0.8874	1.42873	0.62111	0.534527	NA
AAEL001967	11.158	1.10771	0.9721	1.1395	0.254494	NA
AAEL001975	4.33596	0.86262	1.25862	0.685367	0.493112	NA
AAEL001980	9.8953	2.50463	1.27608	1.96276	0.0496743	NA
AAEL001989	2.07984	2.29752	2.12487	1.08125	0.279585	NA
AAEL001993	11.1251	-0.535131	0.855684	-0.625384	0.531719	NA
AAEL001994	5.54159	1.17285	1.17244	1.00035	0.317143	NA
AAEL001999	8.6224	0.12681	0.922947	0.137397	0.890717	NA
AAEL002017	9.25115	0.155173	0.986545	0.15729	0.875016	NA
AAEL002021	13.2473	-0.234335	0.7462	-0.314038	0.753492	NA
AAEL002024	11.6063	-0.171211	0.795093	-0.215334	0.829507	NA
AAEL002026	13.7484	1.47815	0.907828	1.62822	0.103477	NA
AAEL002034	8.11502	0.789281	1.02276	0.771718	0.440282	NA
AAEL002035	7.04983	1.16953	1.21577	0.961968	0.336065	NA
AAEL002038	15.827	0.969993	0.685652	1.4147	0.157156	NA
AAEL002618	12.7556	-0.575469	0.838833	-0.686036	0.492691	NA
AAEL002626	14.3407	0.475139	0.824966	0.57595	0.564649	NA
AAEL005682	2.91995	-1.46768	1.41171	-1.03964	0.298505	NA
AAEL010875	11.9357	0.727419	0.897072	0.810881	0.417434	NA
AAEL011481	5.84517	0.510097	1.13646	0.448846	0.653543	NA
AAEL011491	9.74266	1.07173	0.897863	1.19365	0.232615	NA
AAEL011494	8.05386	0.807423	0.932751	0.865636	0.38669	NA
AAEL013719	3.4153	3.22771	1.80558	1.78764	0.0738346	NA
AAEL017384	2.13782	1.60191	2.2812	0.702222	0.482541	NA
AAEL020038	4.41908	1.80413	1.42152	1.26915	0.204387	NA
AAEL020462	4.20209	5.39774	1.86253	2.89806	0.00375474	NA
AAEL020493	3.6713	2.52702	1.42203	1.77705	0.0755593	NA
AAEL020984	6.22082	1.55019	1.01902	1.52126	0.128196	NA
AAEL021670	9.42615	0.72337	0.988048	0.73212	0.464096	NA
AAEL022484	7.43941	1.90823	1.20566	1.58273	0.113483	NA
AAEL022697	14.896	1.09928	0.868384	1.26589	0.205553	NA
AAEL024000	3.1179	2.38565	1.58636	1.50385	0.13262	NA
AAEL026273	4.12623	0.00729012	1.30193	0.00559947	0.995532	NA
AAEL026563	11.3031	2.69745	1.19054	2.26574	0.0234674	NA
AAEL027468	1.25447	2.50426	3.00964	0.83208	0.405364	NA

## Sheet: PPKs
	baseMean	log2FoldChange	lfcSE	stat	pvalue	padj
AAEL014228	121.843	-1.13067	0.272963	-4.14221	3.43974e-05	0.00117063	PPK306
AAEL000534	33.6836	1.77368	0.628887	2.82035	0.0047972	0.045246
AAEL003470	114.412	1.42939	0.529146	2.70131	0.00690664	0.0569639
AAEL000582	1166.26	0.585569	0.286861	2.0413	0.041221	0.171999
AAEL014010	257.938	0.613294	0.318811	1.92369	0.0543931	0.201676
AAEL019676	93.2407	0.961306	0.500313	1.92141	0.0546804	0.202092
AAEL000926	295.037	-0.588968	0.310011	-1.89983	0.0574555	0.207796
AAEL002575	634.354	0.40867	0.221659	1.84368	0.0652291	0.22418
AAEL003714	1272	-0.510831	0.295321	-1.72975	0.0836746	0.259769
AAEL011005	18.7513	1.30388	0.78291	1.66542	0.095828	0.280021
AAEL019675	82.8679	0.699629	0.449259	1.5573	0.1194	0.315454
AAEL019946	134.743	0.443781	0.339756	1.30618	0.191493	0.41507
AAEL004091	442.135	0.490518	0.387977	1.2643	0.206124	0.433215
AAEL022385	215.528	-0.356864	0.309148	-1.15434	0.248359	0.480812
AAEL006258	58.5765	-0.535119	0.493338	-1.08469	0.278059	0.511268
AAEL014230	60.3383	-0.571228	0.5387	-1.06038	0.28897	0.52207
AAEL006613	31.3481	0.727391	0.7184	1.01252	0.311291	0.545896
AAEL023544	80.3193	0.340899	0.393932	0.865375	0.386833	0.616332
AAEL010779	368.237	0.20041	0.259136	0.773376	0.4393	0.661917
AAEL026983	18.0081	0.587459	0.843112	0.696775	0.485943	0.699803
AAEL000547	82.6594	-0.229162	0.454006	-0.504755	0.613731	0.793214
AAEL005729	103.256	0.162784	0.335444	0.485279	0.627478	0.801866
AAEL008053	137.798	-0.178145	0.368	-0.484088	0.628323	0.802423
AAEL000873	73.0722	-0.195272	0.405502	-0.481556	0.630121	0.803252
AAEL010995	56.3863	-0.216844	0.484286	-0.447761	0.654326	0.820231
AAEL022016	319.342	0.123151	0.316972	0.388522	0.69763	0.844286
AAEL000863	243.787	0.112148	0.389781	0.28772	0.773561	0.886516
AAEL014009	314.354	0.0644122	0.31902	0.201906	0.83999	0.923325
AAEL000552	14.5955	1.3216	1.15045	1.14877	0.250651	NA
AAEL008809	16.7062	0.795219	0.758835	1.04795	0.294663	NA
AAEL011002	15.0018	1.00666	0.912221	1.10352	0.2698	NA
AAEL026145	11.7273	0.381698	0.916656	0.416403	0.677115	NA

## Sheet: TRPs
	baseMean	log2FoldChange	lfcSE	stat	pvalue	padj
AAEL001123	1975.49	-0.0926354	0.213036	-0.434835	0.663682	0.825805
AAEL005014	21184.4	0.0575316	0.303933	0.18929	0.849865	0.927357
AAEL005437	56586.8	0.403195	0.407614	0.989158	0.322586	0.556159
AAEL005575	516007	-0.239476	0.338616	-0.70722	0.47943	0.695366
AAEL006835	9959.63	-0.308191	0.163227	-1.88812	0.05901	0.21222
AAEL019818	30568.2	0.169975	0.268232	0.633685	0.526286	0.732774
AAEL020482	78699	0.180568	0.220868	0.817539	0.41362	0.64016
AAEL021199	41713.3	0.7882	0.382707	2.05954	0.0394427	0.16749
AAEL026603	695.57	-0.287256	0.249265	-1.15242	0.249151	0.481597
