# Supplementary material for: Odor-evoked transcriptomics of Aedes aegypti mosquitoes
Source: PLoS One. 2023 Oct 24;18(10):e0293018. doi: 10.1371/journal.pone.0293018 (PMC10597520; doi:10.1371/journal.pone.0293018)
Supplement: S7 Table — (XLSX) [file pone.0293018.s007.xlsx]

## Sheet: LGA_S
	AaOr8	TaOr8	AgOr8	CqOr114	CqOr118	AgOr4	AgOr20	CqOr1	AgOr59	AalOr10	AalOr88	BdorOr13a	BminOr3	DmelOr13a	DmelOr85c
AaOr4	87.738	87.053	86.613	81.381	83.375	56.467	57.982	60.891	56.425	75.505	52.831	80.15	82.661	83.073	84.149
AaOr8	100	85.376	85.476	75.566	80.161	48.798	54.132	56.478	49.552	59.154	45.871	74.424	74.644	74.722	77.311
AaOr10	72.975	71.894	69.971	63.366	67.581	62.656	61.664	66.466	60.116	99.435	51.321	72.467	72.612	71.639	71.276
AaOr11	64.212	65.301	65.823	59.09	59.674	51.024	56.354	60.037	57.851	66.29	51.334	63.389	64.404	62.816	63.543
AaOr13	54.351	63.315	60.647	60.906	59.44	86.434	87.264	89.13	54.064	69.349	53.008	54.324	53.468	59.253	62.852
AaOr28	80.761	93.341	91.998	90.069	87.086	55.036	60.783	65.573	54.223	72.722	51.391	76.184	74.586	80.555	87.462
AaOr29	36.246	37.267	41.132	63.066	39.708	41.176	37.376	40.475	40.41	35.575	36.87	35.585	47.269	65.504	62.862
AaOr31	68.674	78.856	78.194	60.322	73.773	55.073	56.181	62.632	53.7	84.604	51.233	67.319	65.784	69.137	67.974
AaOr36	51.188	71.38	58.195	56.543	55.852	56.944	51.676	57.266	55.612	50.852	61.77	48.793	62.99	60.81	56.651
AaOr51	23.953	27.767	27.039	31.928	31.526	36.94	33.25	34.905	31.775	30.018	28.876	26.445	25.765	28.014	27.815
AaOr52	50.856	59.714	58.703	57.701	55.864	57.431	58.921	61.017	62.375	63.934	72.436	54.408	53.688	56.208	61.455
AaOr66	52.838	61.516	59.28	60.187	57.362	64.792	74.83	78.835	50.475	64.983	50.045	50.741	50.376	57.345	65.064
AaOr69	53.397	62.756	57.863	60.241	57.328	73.084	72.699	76.591	51.331	67.903	50.452	49.05	48.552	57.424	61.806
AaOr70	56.38	63.653	62.94	67.687	62.127	64.836	65.246	76.417	53.677	64.163	50.191	48.853	49.599	57.597	63.61
AaOr72	44.844	54.729	53.929	55.971	54.018	53.816	54.765	58.551	65.253	59.916	58.647	48.834	48.519	49.172	53.782
AaOr85	51.578	60.29	59.605	55.114	55.08	57.121	56.018	58.054	61.301	63.495	65.049	49.242	46.788	54.276	55.236
AaOr88	44.862	52.407	51.462	50.261	48.603	53.405	56.687	56.018	57.004	52.598	96.129	45.253	44.452	48.863	50.765
AaOr94	41.466	49.234	47.453	49.429	49.272	53.886	49.683	53.17	57.022	52.569	64.059	42.14	39.14	43.982	47.558
AaOr100	46.053	55.097	52.844	52.562	50.362	49.983	55.204	54.551	58.324	55.21	82.613	46.012	44.976	53.253	53.978
AaOr107	42.649	50.47	48.15	54.58	51.952	50.077	52.039	53.357	49.645	52.635	59.495	40.883	40.209	45.006	54.157
AaOr112	40.967	47.833	45.811	49.742	46.237	44.224	46.742	46.671	48.788	49.752	59.836	39.615	38.426	42.547	49.269
AaOr114	39.411	46.376	44.902	45.262	44.229	49.112	47.993	51.503	52.4	49.049	58.132	39.977	39.106	43.995	48.484
AaOr115	47.523	57.069	54.548	52.966	51.158	47.826	53.771	55.437	56.987	54.685	78.262	48.51	45.962	50.716	55.84
AaOr125	59.037	59.057	58.678	56.835	56.915	54.142	56.275	53.8	58.145	54.878	84.435	52.591	52.393	55.275	58.958
