# Supplementary material for: Odor-evoked transcriptomics of Aedes aegypti mosquitoes
Source: PLoS One. 2023 Oct 24;18(10):e0293018. doi: 10.1371/journal.pone.0293018 (PMC10597520; doi:10.1371/journal.pone.0293018)
Supplement: S8 Table — (XLSX) [file pone.0293018.s008.xlsx]

## Sheet: CYPs
	baseMean	log2FoldChange	lfcSE	stat	pvalue	padj
AAEL014411	18874.2	-2.59786	0.202339	-12.8391	9.89563e-38	7.76262e-34	AAEL014411-CYP304B3
AAEL008889	2665.43	-2.90129	0.327557	-8.85734	8.19456e-19	8.03528e-16	AAEL008889-CYP6AL1
AAEL014615	61477.6	-2.79989	0.324541	-8.62726	6.28409e-18	4.92955e-15	AAEL014615-CYP9J23
AAEL012266	16288.4	1.48687	0.195316	7.61264	2.68554e-14	9.57579e-12	AAEL012266-CYP4C38
AAEL000320	221.985	-2.0096	0.280462	-7.16533	7.76004e-13	2.13592e-10	AAEL000320-CYP325T1
AAEL006044	2474.14	-2.59746	0.367074	-7.07611	1.48259e-12	3.81318e-10	AAEL006044-CYP325Q1
AAEL011770	2323.45	-2.21686	0.33384	-6.64049	3.12646e-11	6.90861e-09	AAEL011770-CYP325L1
AAEL012770	4594.91	-1.91244	0.305294	-6.26425	3.74617e-10	6.5304e-08	AAEL012770-CYP325N1
AAEL014618	1160.19	-1.28734	0.205907	-6.25202	4.05167e-10	6.83513e-08	AAEL014618-CYP9F2
AAEL000340	1491.68	-1.83952	0.296351	-6.20724	5.39224e-10	8.54534e-08	AAEL000340-CYP4C1-B
AAEL009124	2291.18	1.60626	0.260321	6.17031	6.81578e-10	1.04836e-07	AAEL009124- CYP6N12
AAEL025530	801.164	1.8403	0.301123	6.11145	9.87328e-10	1.46134e-07	AAEL025530-CYP9E2
AAEL017061	4663.52	-1.19438	0.205706	-5.80626	6.38831e-09	7.36958e-07	AAEL017061-CYP6A8
AAEL009127	2173.82	1.45281	0.254529	5.70782	1.14433e-08	1.18115e-06	AAEL009127- CYP6M11
AAEL010946	277.659	-1.71721	0.305369	-5.62342	1.87219e-08	1.81313e-06	AAEL010946-CYP314A1-A
AAEL012766	16231.9	-2.35027	0.41807	-5.62171	1.89074e-08	1.81987e-06	AAEL012766-CYP325G2
AAEL014891	9974.37	-0.904381	0.178073	-5.07871	3.79999e-07	2.3658e-05	AAEL014891-CYP6P12
AAEL012762	13406.3	-1.36467	0.273469	-4.99023	6.03068e-07	3.57998e-05	AAEL012762-CYP325N2
AAEL012772	2344.5	-0.965509	0.196006	-4.9259	8.39723e-07	4.7561e-05	AAEL012772-CYP325G3
AAEL026582	2027.73	-0.798567	0.176354	-4.52821	5.94864e-06	0.000260693	AAEL026582-CYP6a14
AAEL023509	367.773	-1.5758	0.348774	-4.5181	6.23982e-06	0.000269687	AAEL023509-CYP314A1-B
AAEL009121	251.597	-1.13948	0.261854	-4.35157	1.35164e-05	0.000524899	AAEL009121-CYP6N9
AAEL014603	794.329	-1.09166	0.256305	-4.25924	2.05122e-05	0.000744943	AAEL014603-CYP9J30
AAEL007830	2284.71	0.644883	0.156916	4.10974	3.96108e-05	0.00130858	AAEL007830-CYP4H29
AAEL006992	1195.63	-0.790774	0.193914	-4.07795	4.5434e-05	0.0014577	AAEL006992-CYP6AG6
AAEL009130	3259.4	-0.757286	0.190358	-3.97822	6.94334e-05	0.00207493	AAEL009130-CYP6Z7
AAEL014617	727.63	-1.33557	0.337086	-3.96211	7.42899e-05	0.00218674	AAEL014617-CYP9J28
AAEL013554	1516.66	-0.913285	0.242818	-3.76119	0.00016911	0.00423828	AAEL013554-CYP4J14
AAEL020553	430.624	-1.16644	0.312063	-3.73783	0.000185619	0.00457169	AAEL020553-CYP4C1-A
AAEL014619	2645.23	-0.996053	0.2776	-3.58809	0.000333112	0.00700562	AAEL014619-CYP9J22
AAEL014019	2511.62	-1.1123	0.315992	-3.52002	0.000431508	0.00845184	AAEL014019-CYP4J16
AAEL002005	453.846	0.899048	0.258468	3.47837	0.000504472	0.00956963	AAEL002005- CYP12F6
AAEL014830	17018.4	-1.53072	0.450151	-3.40046	0.000672732	0.0118241
AAEL022568	2196.35	-0.75332	0.226277	-3.32919	0.000870986	0.0142789
AAEL014610	711.67	-0.95019	0.289132	-3.28636	0.00101493	0.0159531
AAEL001292	44.8151	1.55275	0.481899	3.22214	0.00127236	0.0186214
AAEL005788	746.042	0.760584	0.245607	3.09675	0.00195652	0.0250783
AAEL023949	88.9072	1.5928	0.516267	3.08521	0.00203405	0.025653
AAEL018028	1152.27	0.751047	0.24899	3.01637	0.00255822	0.0301774
AAEL003380	1591.11	0.778266	0.25869	3.00849	0.00262549	0.0308318
AAEL029064	2162.08	-0.842285	0.281944	-2.98742	0.00281345	0.0324084
AAEL007815	11082.6	-0.767083	0.263778	-2.90807	0.00363671	0.0382416
AAEL014893	8370.51	1.28599	0.459628	2.79789	0.00514369	0.0472356
AAEL012761	5111.71	-0.636693	0.229763	-2.77109	0.00558689	0.0494037
AAEL001960	4453.84	0.526767	0.192484	2.73667	0.0062064	0.0531168
AAEL006784	334.996	0.714194	0.260986	2.73652	0.00620921	0.0531168
AAEL002085	64.7277	1.33619	0.48925	2.7311	0.00631242	0.0536778
AAEL007795	320.279	0.790506	0.292363	2.70385	0.00685406	0.0566263
AAEL014208	43.004	1.79371	0.66784	2.68583	0.0072349	0.0589042
AAEL005695	74.199	1.30118	0.509796	2.55236	0.0106997	0.0753106
AAEL001312	3108.77	-0.641013	0.25132	-2.55058	0.0107543	0.0754921
AAEL025214	148.261	0.7234	0.286737	2.52287	0.0116401	0.0796434
AAEL009133	17.3523	2.05496	0.817011	2.51521	0.011896	0.0805511
AAEL009123	4317.03	-0.545865	0.217802	-2.50624	0.0122023	0.0819181
AAEL009656	65.428	1.3234	0.546707	2.42068	0.0154916	0.0953874
AAEL010154	208.77	-0.857163	0.359545	-2.38402	0.0171245	0.100633
AAEL006815	6107.41	0.476558	0.200568	2.37604	0.0174997	0.102102
AAEL006058	842.956	0.609046	0.264201	2.30523	0.0211535	0.114598
AAEL006257	260.88	0.801771	0.350595	2.28688	0.0222026	0.117721
AAEL014413	14298.9	-0.499162	0.218301	-2.28657	0.0222208	0.117763
AAEL001320	350.458	-0.633656	0.278702	-2.27359	0.0229904	0.120323
AAEL000338	28.0957	1.6462	0.743091	2.21535	0.0267364	0.131908
AAEL006989	565.966	-0.451709	0.208438	-2.16712	0.0302259	0.14281
AAEL006805	6185.21	-0.539767	0.25091	-2.15124	0.0314576	0.146581
AAEL003890	317.516	-0.771161	0.387649	-1.98933	0.0466648	0.185207
AAEL007812	84.8428	-1.06326	0.543465	-1.95645	0.0504122	0.193331
AAEL008018	170.565	-1.15158	0.597494	-1.92736	0.0539353	0.200662
AAEL005771	20.7395	-1.17124	0.61998	-1.88916	0.0588701	0.211838
AAEL000357	17.9967	1.39771	0.752514	1.85739	0.0632553	0.220693
AAEL010151	2851.6	-0.318929	0.173682	-1.83628	0.0663167	0.226232
AAEL006984	3506.42	0.523494	0.286527	1.82703	0.0676949	0.228844
AAEL014924	29.5241	1.6939	0.944137	1.79412	0.0727939	0.238636
AAEL008017	2385.15	0.387235	0.216786	1.78625	0.0740585	0.240959
AAEL017215	42.9997	0.910126	0.511452	1.77949	0.0751589	0.243579
AAEL009129	12532.6	-0.308124	0.1747	-1.76374	0.0777763	0.249536
AAEL011463	721.319	-0.397365	0.226592	-1.75366	0.0794884	0.252122
AAEL017136	8717.59	-0.319297	0.182773	-1.74695	0.0806453	0.253998
AAEL009131	148.366	0.641961	0.372771	1.72213	0.0850457	0.262396
AAEL005696	21.3548	1.3384	0.781721	1.71212	0.0868742	0.265841
AAEL006824	392.211	0.870361	0.511686	1.70097	0.0889491	0.269406
AAEL009591	23.6535	1.13061	0.67476	1.67558	0.0938211	0.276911
AAEL009762	490.574	0.775667	0.470207	1.64963	0.0990188	0.284824
AAEL019659	42.8369	0.842038	0.510509	1.64941	0.0990637	0.284863
AAEL007808	7624.99	-0.331386	0.201282	-1.64638	0.0996853	0.286178
AAEL011850	6895.59	0.353326	0.215249	1.64148	0.100698	0.288084
AAEL002043	850.405	-0.47831	0.30101	-1.58902	0.112056	0.304858
AAEL017297	2186.48	-0.275317	0.185116	-1.48727	0.136943	0.341194
AAEL020558	63.7852	-0.570148	0.383759	-1.48569	0.13736	0.34158
AAEL002638	8430.21	-0.484682	0.336229	-1.44152	0.149437	0.358654
AAEL009132	1213.03	-0.30803	0.218301	-1.41103	0.158235	0.371061
AAEL009137	133.764	0.476597	0.342756	1.39048	0.164382	0.37904
AAEL014412	191.886	-0.458172	0.331411	-1.38249	0.166822	0.383202
AAEL014605	9293.46	-0.306773	0.226496	-1.35443	0.175601	0.395492
AAEL006827	186.069	0.792663	0.587597	1.34899	0.177339	0.398151
AAEL010158	33.8744	0.762995	0.567191	1.34522	0.178555	0.399304
AAEL014594	8484.14	0.359861	0.27446	1.31116	0.189804	0.412829
AAEL027264	568.375	0.523989	0.404864	1.29423	0.195585	0.419542
AAEL013798	197.652	0.41548	0.351777	1.18109	0.237568	0.467906
AAEL028635	5176.44	-0.351971	0.33306	-1.05678	0.290612	0.524372
AAEL011761	48.7547	0.562815	0.535126	1.05174	0.292918	0.527289
AAEL004870	681.808	0.370181	0.353079	1.04844	0.294437	0.528452
AAEL013556	110.33	-0.361516	0.344818	-1.04843	0.294442	0.528452
AAEL014604	10462.5	-0.268512	0.265868	-1.00994	0.312522	0.547227
AAEL014613	2464.05	-0.236088	0.250429	-0.942736	0.345816	0.576875
AAEL005775	289.903	0.412949	0.443679	0.93074	0.351988	0.583387
AAEL017539	389.586	-0.43137	0.467506	-0.922704	0.356161	0.586832
AAEL020266	325.431	0.304881	0.331263	0.920359	0.357385	0.588158
AAEL005700	87.0332	0.355565	0.387796	0.916886	0.359202	0.589481
AAEL017366	974.826	0.222922	0.251406	0.886702	0.375239	0.604819
AAEL006795	1848.58	0.136636	0.154472	0.884535	0.376408	0.606061
AAEL003763	885.316	-0.156018	0.178048	-0.876271	0.380883	0.61026
AAEL007807	3943.14	0.230764	0.27421	0.841559	0.400035	0.628666
AAEL004054	13992.6	0.185195	0.229723	0.806166	0.420147	0.645463
AAEL005006	147.195	-0.254626	0.316936	-0.803398	0.421745	0.647242
AAEL014684	60.931	0.398531	0.532093	0.748988	0.453864	0.674656
AAEL009126	3363.42	0.218722	0.292502	0.747761	0.454604	0.675245
AAEL009125	4071.34	0.128584	0.174042	0.738809	0.460023	0.679659
AAEL007010	1885.38	-0.218381	0.308068	-0.708873	0.478403	0.694391
AAEL007473	8977.96	0.130013	0.199532	0.651588	0.514667	0.723625
AAEL009018	21413.1	-0.170399	0.275156	-0.619282	0.535731	0.738518
AAEL012144	111.112	0.225964	0.368624	0.612994	0.53988	0.741647
AAEL003399	50.4455	-0.259748	0.437983	-0.593056	0.553144	0.75173
AAEL019504	6554.7	-0.126211	0.248138	-0.508633	0.61101	0.792034
AAEL003748	92.6732	-0.217554	0.442644	-0.491488	0.623082	0.799092
AAEL007798	4610.09	0.100075	0.204007	0.490547	0.623747	0.799438
AAEL002633	2400.17	-0.135601	0.290023	-0.467554	0.640104	0.810932
AAEL026813	171.403	-0.246206	0.533407	-0.461573	0.644387	0.813838
AAEL021861	3924.98	0.114616	0.253488	0.452157	0.651156	0.818127
AAEL009117	678.112	-0.0874422	0.201107	-0.434805	0.663704	0.825805
AAEL004941	2812.73	-0.0919531	0.235399	-0.390626	0.696073	0.843858
AAEL009120	622.338	-0.0909256	0.252663	-0.359869	0.718945	0.857238
AAEL008638	6410.8	0.0738581	0.224653	0.328766	0.742333	0.868221
AAEL001807	29.7424	0.185804	0.570347	0.325773	0.744596	0.869647
AAEL026706	414.012	0.106283	0.342388	0.310416	0.756245	0.876655
AAEL009138	23.8753	0.191089	0.62432	0.306076	0.759547	0.878735
AAEL002031	13997.8	-0.0577543	0.262742	-0.219814	0.826016	0.916342
AAEL012765	19.2572	-0.116191	0.599343	-0.193863	0.846283	0.925964
AAEL022200	887.818	-0.0502788	0.260167	-0.193256	0.846759	0.926028
AAEL017556	47.1801	-0.0827499	0.433595	-0.190846	0.848646	0.927039
AAEL014609	4649.54	-0.0456219	0.2651	-0.172093	0.863365	0.934032
AAEL007024	9542.69	0.0367348	0.26193	0.140247	0.888465	0.946823
AAEL014890	33.7749	0.0743577	0.546977	0.135943	0.891866	0.94859
AAEL009128	2925.94	-0.02393	0.186339	-0.128422	0.897815	0.95144
AAEL014614	984.961	0.0298199	0.286991	0.103905	0.917245	0.960699
AAEL019603	3626.82	-0.017648	0.215486	-0.0818986	0.934727	0.968238
AAEL012769	24.1844	-0.0304661	0.576342	-0.0528611	0.957843	0.978979
AAEL007816	3032.96	-0.00368813	0.193303	-0.0190795	0.984778	0.992049
AAEL000326	4.37105	-0.0179343	1.48478	-0.0120788	0.990363	NA
AAEL009122	17.007	1.23394	0.655309	1.88299	0.0597015	NA
AAEL024573	1.30769	2.48144	2.45653	1.01014	0.312429	NA
AAEL029116	15.4407	0.780073	0.811782	0.960939	0.336583	NA

## Sheet: ICPs
	baseMean	log2FoldChange	lfcSE	stat	pvalue	padj
AAEL022261	24105.4	-2.8121	0.294636	-9.5443	1.3703e-21	2.38874e-18
AAEL006749	8009.48	-2.29508	0.259744	-8.83593	9.92731e-19	9.16174e-16
AAEL014419	17244	-1.55204	0.24582	-6.31375	2.72359e-10	4.91154e-08
AAEL013517	1406.4	-2.0657	0.339697	-6.081	1.19438e-09	1.73506e-07
AAEL002092	2420.76	-2.31773	0.384866	-6.02217	1.72096e-09	2.41072e-07
AAEL002449	988.158	-1.51563	0.265673	-5.70487	1.16432e-08	1.19392e-06
AAEL008289	60699.8	-1.39434	0.246782	-5.65009	1.60367e-08	1.5924e-06
AAEL028212	453.533	-2.21029	0.396513	-5.57433	2.48486e-08	2.23861e-06
AAEL000878	645.033	-1.59571	0.379009	-4.21023	2.55106e-05	0.000907565
AAEL022352	1748.81	-0.846927	0.201849	-4.19585	2.71849e-05	0.000962763
AAEL029091	2078.52	-1.12212	0.292884	-3.83126	0.00012749	0.00343087
AAEL007095	592.306	0.99298	0.262033	3.78953	0.000150935	0.00388837
AAEL026304	3032.95	-1.34901	0.356649	-3.78244	0.000155296	0.00395525
AAEL002440	110.339	-2.40187	0.64709	-3.71181	0.000205785	0.00495178
AAEL024828	224.181	-1.36587	0.374615	-3.64605	0.000266299	0.0059942
AAEL008285	6305.86	-0.877018	0.248714	-3.5262	0.000421562	0.00828807
AAEL014416	93.5246	-1.35194	0.392865	-3.44124	0.000579065	0.0105394
AAEL002185	44115.5	-0.993455	0.298847	-3.32429	0.000886438	0.0144567
AAEL027975	1460.69	-0.546467	0.173201	-3.1551	0.00160446	0.022043
AAEL003112	2526.03	-0.785731	0.263867	-2.97776	0.00290367	0.0331908
AAEL009002	1777.45	0.816623	0.276075	2.95798	0.00309661	0.0346278
AAEL024660	338.998	-0.900031	0.307484	-2.92708	0.00342156	0.0369682
AAEL003272	47.0165	1.5634	0.544627	2.87059	0.00409705	0.0411171
AAEL004588	1312.37	-1.00055	0.356418	-2.80725	0.00499663	0.0463918
AAEL002223	33.5998	2.25089	0.812219	2.77128	0.00558358	0.0494037
AAEL003041	694.031	-0.558787	0.203522	-2.74559	0.00604028	0.0520956
AAEL004762	71.8167	1.16401	0.425968	2.73262	0.00628329	0.0535171
AAEL013683	68.2332	1.54553	0.574305	2.69113	0.00712103	0.0582863
AAEL019993	187.487	0.759869	0.292735	2.59576	0.00943831	0.0699139
AAEL025106	35.4833	1.82461	0.713316	2.55792	0.01053	0.0747197
AAEL003235	309.756	1.68691	0.66038	2.55445	0.0106355	0.075057
AAEL008764	14168.3	-0.403617	0.16521	-2.44305	0.0145638	0.091978
AAEL007194	429.361	-0.772594	0.319345	-2.41931	0.0155501	0.0955338
AAEL025608	123.837	-1.08506	0.453764	-2.39123	0.0167918	0.0996772
AAEL004758	62.0623	1.30057	0.567522	2.29167	0.0219248	0.11684
AAEL007739	169.103	-0.563948	0.24752	-2.27839	0.0227034	0.119488
AAEL014978	205.215	-0.773445	0.34166	-2.26378	0.0235874	0.122133
AAEL009802	30.2162	1.72697	0.767589	2.24986	0.0244579	0.125089
AAEL013031	36.3688	1.33968	0.595938	2.24801	0.0245755	0.125469
AAEL007101	79.8818	1.02541	0.464969	2.20533	0.0274312	0.134273
AAEL002211	17.1882	1.64851	0.753955	2.18649	0.0287801	0.138944
AAEL000419	1390.74	-0.440478	0.206448	-2.1336	0.0328757	0.150301
AAEL021791	1127.8	-0.667767	0.334657	-1.99537	0.0460021	0.183786
AAEL027365	32.4526	1.2609	0.636555	1.98082	0.0476117	0.187542
AAEL013511	3039.8	-0.652034	0.342637	-1.90299	0.0570424	0.207087
AAEL013380	117.945	0.713593	0.379868	1.87853	0.0603086	0.214944
AAEL003216	4237.8	-0.531622	0.289837	-1.83421	0.0666226	0.2267
AAEL017402	155.84	-0.692988	0.378481	-1.83097	0.0671044	0.227504
AAEL008295	23.7427	1.13264	0.618736	1.83057	0.0671641	0.22754
AAEL008765	562.935	0.453408	0.248305	1.82601	0.0678485	0.229032
AAEL004760	26.0347	1.15737	0.642381	1.80168	0.0715951	0.236573
AAEL008726	184.924	0.478328	0.265546	1.8013	0.0716551	0.236573
AAEL000085	82.4546	1.52831	0.852121	1.79354	0.0728864	0.238666
AAEL002187	38.6605	0.922906	0.517033	1.78501	0.0742604	0.241516
AAEL002229	76.5852	-0.663669	0.37446	-1.77234	0.0763389	0.246234
AAEL001743	23.6372	1.40946	0.804073	1.7529	0.0796189	0.252289
AAEL004674	89.0059	0.539418	0.310594	1.73673	0.0824349	0.257525
AAEL009784	133.477	0.603935	0.355222	1.70016	0.0891003	0.269552
AAEL013377	30.0358	-1.02387	0.605183	-1.69183	0.0906778	0.271497
AAEL015503	35.0312	0.835888	0.494252	1.69122	0.0907955	0.271642
AAEL004951	11768.1	-0.466522	0.277011	-1.68412	0.0921577	0.273442
AAEL003616	253.125	0.429675	0.258438	1.66258	0.0963958	0.280793
AAEL009788	29.9944	1.10234	0.674314	1.63475	0.102101	0.289736
AAEL002099	31.3073	-0.86127	0.534702	-1.61075	0.107235	0.29672
AAEL009790	26.5119	0.978594	0.612544	1.59759	0.110134	0.302142
AAEL011031	76.0148	0.602517	0.378844	1.59041	0.111743	0.304364
AAEL008869	205.361	-0.372085	0.23528	-1.58146	0.113773	0.306886
AAEL009001	60.226	0.599274	0.392724	1.52594	0.127024	0.326381
AAEL015363	20.9474	1.13049	0.743469	1.52056	0.128371	0.327908
AAEL009000	93.114	0.639806	0.430675	1.48559	0.137388	0.34158
AAEL003239	41.6529	0.666649	0.473254	1.40865	0.158939	0.371822
AAEL003221	169.195	-0.419063	0.299567	-1.39889	0.161845	0.375516
AAEL023763	52.9001	0.894914	0.646134	1.38503	0.166044	0.38203
AAEL008984	122.617	0.550816	0.40116	1.37306	0.169735	0.387792
AAEL028038	29207.4	0.378874	0.276364	1.37092	0.170399	0.388574
AAEL011458	77.8915	0.647743	0.47657	1.35918	0.174091	0.39321
AAEL008754	255.119	-0.522222	0.396492	-1.31711	0.187803	0.40991
AAEL015119	1090.28	-0.413988	0.317863	-1.30241	0.192777	0.416536
AAEL011032	24.9376	0.859734	0.661669	1.29934	0.193827	0.417483
AAEL024044	204.328	0.34972	0.270543	1.29266	0.196128	0.420248
AAEL013515	7539.82	-0.513789	0.400415	-1.28314	0.199442	0.425374
AAEL015280	24.9167	0.785037	0.612972	1.28071	0.200297	0.426443
AAEL011029	19.1141	1.02836	0.810908	1.26816	0.204742	0.431689
AAEL009796	31.3591	0.737573	0.589581	1.25101	0.21093	0.438803
AAEL021930	52.4065	-0.653712	0.526437	-1.24177	0.214322	0.442668
AAEL004769	19.4959	1.1137	0.922461	1.20731	0.227312	0.457452
AAEL004776	69.3173	0.447747	0.371428	1.20547	0.228021	0.458173
AAEL008990	160.936	0.748341	0.622853	1.20147	0.229568	0.459634
AAEL022845	168.307	-0.331487	0.279576	-1.18568	0.235749	0.466121
AAEL000665	30.6064	0.725765	0.613208	1.18355	0.236589	0.466841
AAEL009752	33.1725	-0.838016	0.708716	-1.18244	0.23703	0.467475
AAEL013829	571.596	0.487373	0.425348	1.14582	0.251869	0.484214
AAEL015424	701.806	0.579081	0.507714	1.14056	0.254051	0.486371
AAEL008965	29.0442	0.749449	0.664704	1.12749	0.259534	0.492719
AAEL003259	28490.3	-0.330552	0.300216	-1.10105	0.270876	0.504006
AAEL008872	26.616	0.665405	0.605349	1.09921	0.271677	0.504824
AAEL008873	26.5185	0.60107	0.550008	1.09284	0.274465	0.507915
AAEL017262	324495	-0.340654	0.313773	-1.08567	0.277624	0.510807
AAEL008994	87.5908	0.339546	0.324403	1.04668	0.295248	0.529432
AAEL008866	48.2973	0.540703	0.527093	1.02582	0.304976	0.539677
AAEL009803	36.9778	0.5873	0.583216	1.007	0.313934	0.548872
AAEL015222	61.9292	0.427967	0.426163	1.00423	0.315266	0.549998
AAEL003242	275.045	-0.425674	0.42797	-0.994635	0.319914	0.553743
AAEL004292	54.6852	0.3861	0.390168	0.989575	0.322382	0.556057
AAEL009009	107.844	0.392088	0.409767	0.956855	0.33864	0.571283
AAEL002725	49.1849	-0.530094	0.557271	-0.951231	0.341487	0.573711
AAEL003256	43.6013	-0.510181	0.536643	-0.950689	0.341762	0.573711
AAEL017142	25.9505	0.528542	0.560613	0.942792	0.345787	0.576875
AAEL015163	82.1529	-0.347899	0.375312	-0.926959	0.353948	0.585213
AAEL007085	195.07	-0.362476	0.39441	-0.919032	0.358079	0.58857
AAEL004751	134.464	-0.328234	0.359969	-0.91184	0.361853	0.592167
AAEL029108	108.136	0.370634	0.410792	0.902244	0.366927	0.597667
AAEL004765	231.511	-0.442621	0.490752	-0.901924	0.367097	0.597757
AAEL012088	38.7018	0.945121	1.06499	0.887445	0.37484	0.604576
AAEL009011	18.2207	0.675627	0.761885	0.886783	0.375196	0.604819
AAEL009791	53.2588	0.393418	0.44441	0.885259	0.376017	0.60552
AAEL009793	89.4262	0.295414	0.333708	0.885247	0.376023	0.60552
AAEL004921	62.0701	0.448346	0.532765	0.841546	0.400042	0.628666
AAEL008294	28.164	-0.488601	0.596855	-0.818627	0.413	0.639703
AAEL009783	39.576	0.444994	0.576288	0.772173	0.440012	0.662416
AAEL020011	105.144	0.31692	0.418156	0.757898	0.448512	0.669525
AAEL014369	2035.99	0.230967	0.309722	0.745724	0.455834	0.676337
AAEL002111	118.58	0.220632	0.310994	0.70944	0.478051	0.694233
AAEL002191	125.406	-0.317918	0.448456	-0.708917	0.478376	0.694391
AAEL008970	68.5606	-0.301141	0.42816	-0.703339	0.481845	0.697193
AAEL004749	28.13	0.560188	0.802554	0.698007	0.485173	0.699043
AAEL004746	1064.08	-0.213199	0.306784	-0.694948	0.487088	0.700644
AAEL006756	74.728	0.299339	0.476041	0.62881	0.529474	0.735255
AAEL008293	22.0039	0.392159	0.628368	0.624091	0.532568	0.736977
AAEL001735	40.1656	-0.301364	0.486774	-0.619105	0.535847	0.73855
AAEL029095	20.2436	0.526932	0.853374	0.617469	0.536926	0.739581
AAEL009801	40.9211	0.301292	0.491103	0.6135	0.539546	0.741497
AAEL009007	17.2956	0.405724	0.68404	0.593128	0.553095	0.75173
AAEL004780	53.6119	0.263444	0.477615	0.551582	0.581235	0.771206
AAEL008251	17.2353	0.349468	0.634175	0.551059	0.581593	0.771377
AAEL027204	1659.22	-0.179659	0.350094	-0.513174	0.607829	0.790209
AAEL004745	30.3828	0.277158	0.565637	0.489993	0.624139	0.799438
AAEL011504	517.324	-0.227085	0.514509	-0.441363	0.65895	0.823242
AAEL026338	567.945	-0.155874	0.364564	-0.427562	0.66897	0.828886
AAEL029101	44.0895	-0.208246	0.487461	-0.427205	0.66923	0.828927
AAEL006737	5341.24	-0.104214	0.249098	-0.418368	0.675678	0.833243
AAEL026306	77.9803	-0.188066	0.482075	-0.390119	0.696449	0.844012
AAEL008982	18.8093	0.316775	0.89278	0.354819	0.722726	0.858808
AAEL008193	36.6193	0.198632	0.586598	0.338617	0.734898	0.865923
AAEL019994	24.4371	0.198337	0.59169	0.335205	0.737471	0.86668
AAEL024588	927.231	-0.0858739	0.266061	-0.32276	0.746877	0.871014
AAEL025555	265.676	0.0763371	0.241538	0.316046	0.751967	0.873962
AAEL004764	83.745	-0.120709	0.392703	-0.307379	0.758555	0.878043
AAEL003049	214.117	-0.0716433	0.264934	-0.270419	0.786838	0.894479
AAEL010134	44.5716	0.139636	0.530407	0.263262	0.792349	0.897922
AAEL024249	27.7776	0.122207	0.494356	0.247204	0.804751	0.904251
AAEL002246	59.642	-0.130845	0.596052	-0.21952	0.826245	0.916342
AAEL003269	11397.2	0.100822	0.460105	0.219128	0.82655	0.916448
AAEL010127	94.7316	-0.0778343	0.474325	-0.164095	0.869657	0.937542
AAEL021367	10844.5	0.0466559	0.302465	0.154252	0.877411	0.941051
AAEL008759	434.841	-0.0348826	0.257803	-0.135307	0.892369	0.94859
AAEL002241	194.054	0.0577359	0.553346	0.10434	0.9169	0.960699
AAEL002231	7393.53	-0.060229	0.618378	-0.0973984	0.92241	0.962854
AAEL013984	5403.98	0.0256803	0.269663	0.095231	0.924131	0.963443
AAEL002110	20.427	0.138747	1.59015	0.0872541	0.93047	0.966252
AAEL006739	24.7126	-0.0536705	0.656462	-0.0817572	0.93484	0.968291
AAEL027622	29.4904	-0.0346817	0.562652	-0.0616398	0.95085	0.975713
AAEL011444	21.5257	-0.0298539	0.728737	-0.0409667	0.967322	0.983942
AAEL010375	108.549	-0.0134809	0.357884	-0.0376684	0.969952	0.985079
AAEL002212	5.01402	1.59571	1.29923	1.22819	0.219374	NA
AAEL002233	5.60376	-0.686879	1.14383	-0.60051	0.548167	NA
AAEL002439	4.35589	2.05318	1.3885	1.4787	0.13922	NA
AAEL002458	4.9525	0.629428	1.24804	0.504332	0.614028	NA
AAEL003225	9.85691	1.90975	1.00494	1.90035	0.0573866	NA
AAEL003226	1.56975	1.87535	2.1056	0.89065	0.373117	NA
AAEL003231	12.4171	0.840689	0.751863	1.11814	0.263507	NA
AAEL003232	13.7153	1.3445	0.740651	1.81529	0.0694792	NA
AAEL003241	15.7237	1.70088	0.928661	1.83153	0.0670208	NA
AAEL003266	4.85971	1.50601	1.14346	1.31707	0.187815	NA
AAEL003274	3.98639	3.25851	1.66441	1.95776	0.050258	NA
AAEL004742	12.5663	0.522381	1.03145	0.506455	0.612537	NA
AAEL004747	9.94991	2.83724	1.0183	2.78626	0.00533207	NA
AAEL004748	14.0094	1.20178	0.826769	1.45358	0.146063	NA
AAEL004752	5.61808	1.39457	1.66555	0.837303	0.402422	NA
AAEL004759	4.50518	-0.0636945	1.31439	-0.0484593	0.96135	NA
AAEL004770	5.26138	1.57038	1.50206	1.04548	0.295799	NA
AAEL004771	6.98313	1.51099	1.26099	1.19826	0.230818	NA
AAEL004772	4.37443	1.95512	1.36393	1.43345	0.151729	NA
AAEL004782	10.311	1.57549	0.944204	1.66859	0.0951977	NA
AAEL007192	10.5251	0.467422	0.886636	0.527185	0.598065	NA
AAEL008284	2.53126	-0.0108403	1.52705	-0.00709888	0.994336	NA
AAEL008288	7.79065	0.440728	0.984245	0.447783	0.65431	NA
AAEL008290	13.8441	1.41798	0.873159	1.62396	0.104384	NA
AAEL008966	0.492578	0.714246	3.98639	0.179171	0.857803	NA
AAEL008969	6.84973	1.69268	1.21832	1.38936	0.164725	NA
AAEL008971	4.76127	1.87587	1.36625	1.37301	0.16975	NA
AAEL008975	2.30793	1.08693	1.79842	0.604382	0.54559	NA
AAEL008977	12.5294	0.695413	0.982726	0.707637	0.479171	NA
AAEL008978	1.79441	1.19587	1.77867	0.672337	0.501369	NA
AAEL008979	1.76341	0.731518	2.00259	0.365286	0.714898	NA
AAEL008986	16.922	0.990536	0.848743	1.16706	0.243185	NA
AAEL008987	7.82025	1.24118	1.10235	1.12594	0.260189	NA
AAEL008989	1.12985	1.25828	2.67878	0.469722	0.638554	NA
AAEL008993	2.68562	1.54098	1.70536	0.903609	0.366203	NA
AAEL008995	1.74659	1.28283	1.92377	0.666831	0.50488	NA
AAEL009004	4.00857	1.51277	1.27407	1.18735	0.235089	NA
AAEL009005	8.10139	0.525815	0.948475	0.55438	0.579319	NA
AAEL009013	12.8952	1.12533	0.763897	1.47315	0.140711	NA
AAEL009807	13.5459	1.62748	0.850431	1.91372	0.0556561	NA
AAEL011035	13.0447	0.457394	0.973478	0.469855	0.638459	NA
AAEL011501	10.4161	1.40226	0.903132	1.55267	0.120503	NA
AAEL013512	15.9737	1.90786	1.00391	1.90042	0.0573774	NA
AAEL013513	16.4573	0.20891	0.72695	0.287379	0.773822	NA
AAEL013514	2.3365	0.531888	1.81409	0.293199	0.76937	NA
AAEL013520	10.3579	0.798191	0.842326	0.947604	0.343331	NA
AAEL014769	1.29404	3.6967	3.93868	0.938564	0.347955	NA
AAEL014770	1.73044	1.58241	2.79147	0.566875	0.570799	NA
AAEL014977	7.93707	0.497241	0.927577	0.536064	0.591914	NA
AAEL017232	6.74805	0.752408	1.3443	0.559701	0.575684	NA
AAEL020010	16.8784	0.0289721	0.683213	0.0424057	0.966175	NA
AAEL021243	9.69846	1.41477	0.934719	1.51358	0.130133	NA
AAEL021691	4.95985	0.648847	1.32877	0.488307	0.625332	NA
AAEL022446	2.64145	2.01434	2.0313	0.991652	0.321367	NA
AAEL023487	7.89528	1.01542	1.07328	0.946099	0.344098	NA
AAEL024338	1.74118	1.35762	2.34357	0.579295	0.56239	NA
AAEL024556	1.93247	0.393614	1.88387	0.20894	0.834495	NA
AAEL025172	8.50498	2.1646	1.10163	1.9649	0.0494261	NA
AAEL025343	11.4792	0.543117	1.71952	0.315853	0.752114	NA
AAEL025577	15.1356	0.376849	0.680139	0.554076	0.579527	NA
AAEL025678	16.101	0.852127	0.770858	1.10543	0.268975	NA
AAEL025945	2.64444	-0.0857493	1.59008	-0.0539276	0.956993	NA
AAEL027846	7.85569	-0.973989	1.18878	-0.819316	0.412606	NA
AAEL027929	8.25781	0.986051	0.894008	1.10296	0.270047	NA
AAEL029076	3.39724	1.51476	1.4255	1.06261	0.287958	NA
AAEL029079	3.82502	-0.0201276	1.71998	-0.0117023	0.990663	NA
AAEL029080	1.35894	1.08771	2.96947	0.366299	0.714142	NA
AAEL029081	13.9808	0.534666	0.859678	0.621937	0.533983	NA
AAEL029087	4.56159	1.19523	1.36516	0.875524	0.381289	NA
AAEL029092	1.90318	2.14448	2.1457	0.999429	0.317587	NA
AAEL029098	5.30708	1.70399	1.2285	1.38705	0.165427	NA
AAEL029120	6.22195	2.93497	1.25353	2.34137	0.0192132	NA
AAEL029121	8.06776	2.40414	1.22473	1.963	0.0496457	NA
AAEL029122	2.72866	0.728632	1.72829	0.421592	0.673323	NA
AAEL029123	0.874649	-0.882207	2.83174	-0.311542	0.755389	NA

## Sheet: GTs
	baseMean	log2FoldChange	lfcSE	stat	pvalue	padj
AAEL014244	671.109	2.34445	0.248065	9.45098	3.35678e-21	5.26645e-18
AAEL014246	165041	1.32606	0.162315	8.16966	3.09264e-16	1.67312e-13
AAEL027016	1025.16	1.83096	0.350169	5.2288	1.7061e-07	1.17916e-05
AAEL026670	26431.5	1.2818	0.263051	4.87283	1.1001e-06	6.09875e-05
AAEL003058	1014.16	1.15948	0.255533	4.53751	5.69226e-06	0.000252277
AAEL010366	1480.4	-1.3682	0.305906	-4.47261	7.72697e-06	0.000325009
AAEL005375	948.767	-1.01886	0.241286	-4.22264	2.4146e-05	0.000864901
AAEL001548	3085.21	1.29696	0.31982	4.05526	5.0078e-05	0.00158402
AAEL002688	24132.6	0.75819	0.203285	3.7297	0.00019171	0.00470694
AAEL010381	736.762	0.732925	0.212344	3.45159	0.000557287	0.0102741
AAEL027549	20475.7	0.516436	0.151291	3.41352	0.000641296	0.0113687
AAEL003076	22346.5	0.752669	0.225637	3.33576	0.00085068	0.0140742
AAEL021590	84.6614	1.87315	0.579228	3.23387	0.00122126	0.0181686
AAEL029008	61.9251	1.50754	0.469045	3.21406	0.00130871	0.0189412
AAEL001586	6200.79	0.874896	0.272837	3.20666	0.00134284	0.0193638
AAEL010390	111.125	-0.964203	0.32242	-2.99052	0.00278502	0.0322016
AAEL005903	10029.8	0.907863	0.310402	2.9248	0.00344683	0.0370764
AAEL001816	1089.26	-1.11829	0.413564	-2.70404	0.00685023	0.0566245
AAEL018042	1500.96	0.467974	0.18422	2.5403	0.0110756	0.0770578
AAEL001364	32.1934	1.09151	0.652775	1.67211	0.094502	0.277961
AAEL008560	74.6876	0.642075	0.40994	1.56627	0.117286	0.312676
AAEL003098	21.7438	0.994778	0.650288	1.52975	0.126078	0.324695
AAEL005138	1005.29	0.347866	0.239682	1.45137	0.146678	0.3548
AAEL003091	8847.7	0.380183	0.270672	1.40459	0.160143	0.373631
AAEL010386	697.018	0.421374	0.32002	1.31671	0.187935	0.41003
AAEL001533	219.889	0.409258	0.337392	1.213	0.225128	0.454985
AAEL000687	1078.93	0.307294	0.26445	1.16201	0.245232	0.476936
AAEL008751	242.71	0.333545	0.436771	0.76366	0.44507	0.666782
AAEL011937	49.7119	0.399059	0.545804	0.731139	0.464694	0.683227
AAEL014371	140.197	0.210736	0.331349	0.635994	0.52478	0.731652
AAEL018041	348.543	-0.105115	0.25066	-0.419355	0.674957	0.833048
AAEL001822	27.0287	0.208748	0.581941	0.35871	0.719812	0.857539
AAEL008749	12.7139	1.28032	1.04152	1.22928	0.218965	NA

## Sheet: GSTs
	baseMean	log2FoldChange	lfcSE	stat	pvalue	padj
AAEL007954	3948.27	-2.22145	0.257367	-8.63145	6.05805e-18	4.92955e-15	GSTE1
AAEL001061	85299.9	1.18025	0.211755	5.57367	2.49421e-08	2.23861e-06	GSTD1
AAEL007964	1067.23	-1.30246	0.412515	-3.15737	0.00159198	0.0219478
AAEL001054	108.696	1.60168	0.538901	2.97212	0.00295748	0.0335988
AAEL010500	61233.1	0.656993	0.223619	2.938	0.00330332	0.036166
AAEL017085	7281.18	0.519512	0.181938	2.85543	0.00429782	0.0424079
AAEL026530	24.9369	1.57393	0.695842	2.2619	0.0237033	0.12241
AAEL011752	3250.4	-0.36532	0.190532	-1.91737	0.0551906	0.203334
AAEL025929	1238.19	0.42765	0.248793	1.7189	0.0856331	0.263549
AAEL010591	883.142	0.638608	0.389674	1.63883	0.101249	0.288648
AAEL011934	7650.1	-0.347503	0.216435	-1.60558	0.108366	0.298902
AAEL000092	55.4007	0.860656	0.538177	1.59921	0.109775	0.301675
AAEL011741	55002.5	-0.242899	0.179752	-1.3513	0.176599	0.397114
AAEL027003	338.3	0.537481	0.405424	1.32573	0.18493	0.406813
AAEL009017	1816.28	0.251642	0.209795	1.19947	0.230347	0.460078
AAEL007951	2939.75	0.317011	0.268622	1.18014	0.237945	0.468197
AAEL007962	10888.1	-0.257727	0.224295	-1.14905	0.250534	0.483214
AAEL015336	6125.55	0.234436	0.240302	0.975591	0.329267	0.562633
AAEL007955	7204.88	-0.294371	0.303018	-0.971462	0.331318	0.564903
AAEL004229	9502.22	0.142045	0.15365	0.924471	0.355241	0.586054
AAEL006727	8874.55	0.136945	0.162678	0.841812	0.399893	0.628666
AAEL007946	1460.33	0.184997	0.231228	0.800063	0.423674	0.648491
AAEL007947	3462.86	0.243602	0.308928	0.788541	0.430381	0.653885
AAEL022511	504.807	-0.232059	0.302166	-0.767987	0.442495	0.664717
AAEL001059	34.6185	0.404208	0.560389	0.721299	0.470725	0.688919
AAEL001090	13806.3	-0.254794	0.37164	-0.685592	0.49297	0.705998
AAEL001071	706.881	-0.0885034	0.193138	-0.458239	0.64678	0.815082
AAEL010582	284.431	0.135107	0.315623	0.428065	0.668604	0.828673
AAEL007366	1829.67	-0.0778351	0.190073	-0.409501	0.682172	0.836291
AAEL009016	734.638	-0.0152536	0.171515	-0.0889345	0.929134	0.965548

## Sheet: CCEs
	baseMean	log2FoldChange	lfcSE	stat	pvalue	padj
AAEL002378	973.084	-2.15928	0.271392	-7.9563	1.77255e-15	7.94557e-13
AAEL005200	14980.2	-1.94367	0.287273	-6.76592	1.32464e-11	3.01192e-09
AAEL010389	373.495	1.51039	0.260282	5.8029	6.51764e-09	7.46388e-07
AAEL012509	2001.04	-1.65285	0.344597	-4.79648	1.61476e-06	8.4433e-05
AAEL003545	1481.75	-0.804442	0.216002	-3.72423	0.000195914	0.00478024
AAEL005199	350.883	-1.03723	0.285208	-3.63674	0.000276109	0.00616199
AAEL019933	79.6809	1.86188	0.513242	3.62768	0.000285985	0.00631945
AAEL004341	81.0284	1.65574	0.486691	3.40203	0.000668872	0.0118042
AAEL002385	1176.66	-0.787113	0.257444	-3.05742	0.00223255	0.027402
AAEL024216	2223.65	-0.7872	0.259019	-3.03916	0.00237237	0.0286088
AAEL005113	77.6124	1.01485	0.33526	3.02705	0.00246953	0.0294707
AAEL023662	559.794	-0.864818	0.289275	-2.98961	0.00279336	0.032248
AAEL012886	9890.34	-0.454041	0.152897	-2.9696	0.0029819	0.0337884
AAEL000889	113.433	2.03837	0.719325	2.83373	0.00460085	0.0443928
AAEL008757	3220.45	-0.895821	0.3232	-2.77172	0.00557602	0.0493951
AAEL000546	813.339	-0.920633	0.343309	-2.68165	0.00732605	0.0594304
AAEL000905	90.4799	1.71836	0.736362	2.33358	0.0196179	0.108912
AAEL002367	1862.23	-0.468616	0.202589	-2.31313	0.0207153	0.113123
AAEL003201	25.3291	1.39414	0.620477	2.24689	0.0246471	0.125752
AAEL000918	992.04	0.67212	0.318132	2.11271	0.0346257	0.155409
AAEL004357	1395.29	-0.957875	0.460871	-2.0784	0.0376726	0.162398
AAEL019679	3578.34	0.407453	0.198556	2.05208	0.0401616	0.168926
AAEL020054	135.604	-0.762677	0.372398	-2.04802	0.0405583	0.170002
AAEL009055	6263.81	-0.406997	0.204562	-1.9896	0.0466346	0.185181
AAEL004724	3199.12	-0.496732	0.25122	-1.97728	0.0480102	0.187979
AAEL000898	429.441	2.40219	1.28261	1.87289	0.0610833	0.216426
AAEL003195	28.0618	1.24049	0.66403	1.86812	0.0617459	0.217448
AAEL014303	18243	0.456101	0.245106	1.86083	0.0627678	0.219715
AAEL021128	63.0805	0.994366	0.550478	1.80637	0.0708608	0.235139
AAEL021498	18.018	1.36331	0.76781	1.77558	0.0758027	0.245008
AAEL001517	669.255	-0.53325	0.311153	-1.71379	0.086568	0.265488
AAEL022449	23.5829	1.50819	0.921841	1.63607	0.101826	0.289462
AAEL026845	322.889	0.512052	0.324022	1.5803	0.114038	0.307202
AAEL003187	25.5659	1.18229	0.768452	1.53854	0.123917	0.321775
AAEL000904	187.197	0.658005	0.482024	1.36509	0.172225	0.390863
AAEL017095	1820.14	-0.490817	0.369428	-1.32859	0.183985	0.405813
AAEL003129	14954	0.244463	0.193326	1.26451	0.206047	0.433215
AAEL009240	10092.9	-0.270664	0.229462	-1.17956	0.238175	0.468378
AAEL023844	2192.01	0.301433	0.269066	1.12029	0.262589	0.496116
AAEL002391	514.359	0.293519	0.263868	1.11237	0.265978	0.49983
AAEL004022	1539.76	-0.389498	0.369275	-1.05476	0.291533	0.525551
AAEL005182	641.085	0.450731	0.442812	1.01788	0.308733	0.543261
AAEL004323	151.809	0.365077	0.383992	0.950741	0.341736	0.573711
AAEL005123	1085.14	0.191278	0.214732	0.890773	0.373051	0.603046
AAEL019678	4572.94	0.12064	0.197302	0.61145	0.540902	0.7426
AAEL000545	3897.48	0.219027	0.359008	0.610089	0.541803	0.743037
AAEL011944	21.1981	0.359587	0.626176	0.574258	0.565793	0.760276
AAEL023329	2933.78	-0.109818	0.220462	-0.498125	0.618396	0.796318
AAEL000530	1254.08	-0.138084	0.278155	-0.496429	0.619592	0.797046
AAEL017071	702.705	-0.143392	0.320598	-0.447264	0.654685	0.820395
AAEL018294	13689.8	0.0946533	0.283641	0.333708	0.7386	0.86708
AAEL008532	596.802	-0.10055	0.310472	-0.323861	0.746043	0.870505
AAEL017553	96.078	0.0244242	0.366303	0.0666777	0.946838	0.973915
AAEL003181	3.54162	0.32079	1.99214	0.161028	0.872071	NA
AAEL003196	1.03772	-3.60128	3.95327	-0.910963	0.362315	NA
AAEL003198	9.05825	6.50552	2.94147	2.21166	0.0269902	NA
AAEL020734	1.32159	3.73185	3.93791	0.947672	0.343296	NA
AAEL026083	1.73072	-2.15567	2.77397	-0.777106	0.437096	NA
AAEL026956	14.5079	0.493838	1.30025	0.379801	0.704093	NA

## Sheet: SRBs 
	baseMean	log2FoldChange	lfcSE	stat	pvalue	padj
AAEL005374	74560.5	-2.51552	0.412338	-6.10061	1.05662e-09	1.54928e-07	AAEL005374-SCRB1
AAEL000256	5710.53	-1.19355	0.260544	-4.581	4.62754e-06	0.000211051	AAEL000256-SCRB9
AAEL000227	2402.66	-0.992649	0.269161	-3.68794	0.000226076	0.00534172	AAEL000227-SCRB8
AAEL002741	4876.95	-0.945181	0.294199	-3.21272	0.00131483	0.0189948
AAEL009420	91.5752	1.37655	0.565291	2.43511	0.0148871	0.0931276
AAEL008370	33523.3	-0.425801	0.213773	-1.99184	0.046389	0.184542
AAEL009432	151.878	0.762045	0.423004	1.80151	0.0716228	0.236573
AAEL011222	11663.8	-0.410557	0.246234	-1.66734	0.0954466	0.279325
AAEL000234	3099.78	-0.402904	0.328272	-1.22735	0.219691	0.449144
AAEL009423	20351.6	0.245898	0.225153	1.09214	0.274771	0.508263
AAEL005979	29527.7	-0.271004	0.294879	-0.919034	0.358078	0.58857
AAEL019436	12287.1	-0.154056	0.248473	-0.620012	0.53525	0.738418
