# Supplementary material for: Odor-evoked transcriptomics of Aedes aegypti mosquitoes
Source: PLoS One. 2023 Oct 24;18(10):e0293018. doi: 10.1371/journal.pone.0293018 (PMC10597520; doi:10.1371/journal.pone.0293018)
Supplement: S9 Table — (XLSX) [file pone.0293018.s009.xlsx]

## Sheet: Key Resources
Tetramin tropical fish food	Tetra	Catalog # 16152
Bug Dorm Rearing cage	BioQuip	Catalog #1452
Drosophila food vials	Genesee Scientific	Catalog #32-117BF
Cotton balls	Thermo Fisher Scientific	Catalog # 22-456-883
poly tubing	Uline	Model No. S-3521
Ant habitat	Kristal Eduacational	Item # 6130
Disposable pellet pestles	Fisher Scientific	Catalog # 12-141-364
Chemicals
Guanidine thiocyanate	Sigma-Aldrich	C.A.S. 593-84-0
Chloroform	Fisher Scientific	C.A.S. 67-66-3
Sarkosyl	Fisher Scientific	C.A.S. 137-16-6
2-mercapthoethanol	Sigma-Aldrich	C.A.S: 60-24-2
1-octen-3-ol	Sigma-Aldrich	C.A.S. 3391-86-4
Mineral oil	Thermo Fisher Scientific	Catalog # O122-1
Reagents
RNAlater stabilization solution	Invitrogen	Catalog #AM7020
RNAid Kit	MPBio	catalog #111007200
Amplitaq Gold 360 PCR master mix	Thermo Fisher Scientific	Catalog # 4398881
Turbo DNA-free™ removal Kit	Invitrogen	Catalog #AM1906
using Verso cDNA Synthesis Kit	Thermo Fisher Scientific	Catalog AB1453A
RNase Cocktail Enzyme Mix	Thermo Fisher Scientific	Catalog #AM2286
TaqMan 2X universal master mix	Thermo-Fisher Scientific	Catalog # 4324018
Custom TaqMan probes	ThermoFisher Scientific	Catalog # 4331348
Software
Thermo Scientific NanoDrop 2000c	Thermo Fisher Scientific	v1.6.198
Real time PCR system	Applied Biosystems	7500
SDS software	Applied Biosystems	v1.4.1
FASTQC	https://www.bioinformatics.babraham.ac.uk/projects/fastqc/	v0.11.5
Trimmomatic	sadellab.org	v0.36
Vectorbase	vectorbase.com	release 55
tximport	Bioconductor	v1.18.0
DESeq2	Bioconductor	v1.34.0
R Studio	https://www.rstudio.com/	v1.2.1335
Salmon	https://combine-lab.github.io/salmon/	v9.1
GraphPad Prism	GraphPad	v8
Complex Heatmap	Bioconductor	2.13.1
ggplot2	Tidyverse	3.4.0
Mol 3D Viewer	https://www.rcsb.org/3d-view	3.4.1
LGA program	http://proteinmodel.org/AS2TS/LGA/lga.html	License_39633_220526_00t
